# Supplementary material for: Biological therapy and surgery rates in inflammatory bowel diseases – Data analysis of almost 1000 patients from a Hungarian tertiary IBD center
Source: PLoS One. 2018 Jul 30;13(7):e0200824. doi: 10.1371/journal.pone.0200824 (PMC6066221; doi:10.1371/journal.pone.0200824)
Supplement: S1 Table — There is no potentially identifying information in the supporting information file. (XLSX) [file pone.0200824.s001.xlsx]

## Sheet: 911 patients
ID	Gender	Disease type	Age	First symptom	First dg	Elapsed time
1	Male	CD	30	10	10	0
2	Male	CD	41		23
3	Male	UC	29	22	22	0
4	Male	UC	27	14	14	0
5	Male	UC	26	21	22	1
6	Male	UC	18	13	14	1
7	Female	UC	24	23	23	0
8	Male	CD	37	24	28	4
9	Male	CD	27	13	14	1
10	Male	CD	20	8	8	0
11	Male	CD	39	38	38	0
12	Female	CD	27	20	20	0
13	Male	CD	41	40	41	1
14	Male	UC	37	30	32	2
15	Male	CD	40	33	34	1
16	Female	CD	48	30	30	0
17	Female	CD	45	36	38	2
18	Female	UC	46	35	36	1
19	Female	CD	21	7	10	3
20	Female	CD	53	52	53	1
21	Female	CD	49	43	43	0
22	Male	CD	20	11	11	0
23	Female	CD	63	30	30	0
24	Male	UC	39	27	27	0
25	Female	CD	39	29	29	0
26	Female	CD	19	19	19	0
27	Male	CD	18	11	11	0
28	Female	UC	68	64	64	0
29	Male	UC	24	22	22	0
30	Male	CD	34	26	27	1
31	Female	CD	35	18	19	1
32	Female	UC	45	42	42	0
33	Female	CD	33	19	19	0
34	Female	CD	33	20	21	1
35	Female	UC	31	30	31	1
36	Female	UC	21	20	20	0
37	Male	UC	26	19	20	1
38	Male	CD	27	22	23	1
39	Female	UC	19	13	13	0
40	Female	CD	17	17	17	0
41	Male	CD	23	20	20	0
42	Female	CD	45	44	45	1
43	Male	CD	29	26	26	0
44	Male	CD	35	31	32	1
45	Female	UC	57	53	53	0
46	Male	UC	34	32	32	0
47	Male	CD	29	28	28	0
48	Male	UC	35	35	35	0
49	Male	CD	25	19	21	2
50	Female	UC	21	21	21	0
51	Female	CD	30	25	29	4
52	Female	CD	25	22	22	0
53	Female	CD	40	30	40	10
54	Female	UC	26	25	25	0
55	Male	CD	38	18	19	1
56	Female	CD	37	36	37	1
57	Female	CD	35	24	29	5
58	Male	UC	48	47	48	1
59	Male	CD	36	34	34	0
60	Female	UC	25	17	17	0
61	Male	UC	24
62	Male	UC	20
63	Male	UC	28	22	22	0
64	Female	UC	43	22	23	1
65	Male	UC	24	24	24	0
66	Male	CD	30	16	17	1
67	Female	UC	26	17	18	1
68	Female	UC	24	24	24	0
69	Female	UC	38	38	38	0
70	Male	UC	35		35
71	Male	CD	43		32
72	Male	UC	47	25	26	1
73	Female	UC	80	38	38	0
74	Female	UC	34	22	23	1
75	Female	CD	49	16	16	0
76	Female	CD	42	24	26	2
77	Female	UC	59	29	29	0
78	Male	UC	53	29	29	0
79	Male	UC	64	43	43	0
80	Male	CD	60	27	28	1
81	Female	UC	32	24	25	1
82	Male	UC	62	32	32	0
83	Male	CD	46	30	31	1
84	Male	UC	63	39	43	4
85	Female	UC	42	31	31	0
86	Female	UC	65	52	54	2
87	Female	UC	41	14	14	0
88	Female	CD	39	20	20	0
89	Female	UC	49	20	21	1
90	Male	UC	66	48	48	0
91	Female	UC	66	39	43	4
92	Female	UC	42	22	30	8
93	Female	UC	53	18	18	0
94	Female	UC	38	26	26	0
95	Female	UC	56	23	24	1
96	Male	CD	38	25	27	2
97	Male	UC	83	68	68	0
98	Male	UC	29	20	20	0
99	Male	CD	34		20
100	Female	UC	54	24	25	1
101	Male	CD	34	17	24	7
102	Female	CD	47	30	30	0
103	Female	UC	47	30	30	0
104	Male	UC	59	41	41	0
105	Female	UC	35	14	14	0
106	Female	UC	55	42	42	0
107	Female	UC	59	45	46	1
108	Female	UC	61	32	32	0
109	Male	UC	44	25	25	0
110	Female	UC	28	14	14	0
111	Male	CD	41	30	31	1
112	Male	UC	59	35	35	0
113	Male	UC	59	21	21	0
114	Male	UC	51	26	26	0
115	Male	UC	73
116	Male	UC	70	43	43	0
117	Male	UC	59	40	40	0
118	Male	UC	43	25	26	1
119	Female	UC	57	32	32	0
120	Male	CD	40	22	26	4
121	Male	UC	55	32	36	4
122	Male	UC	39		25
123	Female	UC	68	47	53	6
124	Female	UC	51	17	19	2
125	Female	UC	43	32	33	1
126	Male	CD	45	14	14	0
127	Female	UC	77	36	38	2
128	Female	CD	68	55	56	1
129	Female	CD	46	16	17	1
130	Male	CD	24	16	16	0
131	Female	UC	36	18	18	0
132	Male	CD	80	34	34	0
133	Male	UC	67	50	50	0
134	Female	UC	56	23	24	1
135	Female	UC	74	61	61	0
136	Male	CD	38	25	25	0
137	Female	CD	52	31	37	6
138	Male	UC	48	18	18	0
139	Female	CD	43	30	31	1
140	Female	CD	58	44	44	0
141	Female	UC	59	35	35	0
142	Male	CD	41	25	26	1
143	Male	CD	43	29	29	0
144	Male	UC	57	17	19	2
145	Female	CD	34	22	23	1
146	Female	CD	37	21	21	0
147	Female	UC	78	61	64	3
148	Female	UC	32	24	24	0
149	Male	UC	51	38	38	0
150	Male	UC	76	56	56	0
151	Female	CD	32	21	21	0
152	Female	UC	36	20	21	1
153	Female	CD	41	23	30	7
154	Female	UC	44		25
155	Male	CD	55	28	29	1
156	Male	CD	59		41
157	Male	UC	33	24	24	0
158	Female	UC	53	26	27	1
159	Female	CD	40	17	19	2
160	Female	UC	56	27	27	0
161	Female	UC	49	23	26	3
162	Female	UC	45	19	19	0
163	Female	UC	51		27
164	Male	UC	54	39	39	0
165	Female	UC	58	34	34	0
166	Female	UC	57	39	40	1
167	Female	UC	42	21	23	2
168	Female	UC	70	42	43	1
169	Male	UC	29		16
170	Female	CD	59	47	47	0
171	Female	UC	46	28	28	0
172	Female	CD	63	34	35	1
173	Male	UC	37	22	23	1
174	Female	UC	67	46	56	10
175	Female	UC	37	11	13	2
176	Male	CD	59		43
177	Male	UC	38	18	19	1
178	Male	UC	40	21	21	0
179	Female	CD	39	21	21	0
180	Male	CD	40	28	28	0
181	Male	UC	66	40	40	0
182	Male	UC	63	46	46	0
183	Male	CD	32	19	20	1
184	Female	CD	47	17	18	1
185	Female	CD	29	20	20	0
186	Male	UC	23	13	13	0
187	Male	UC	58	45	45	0
188	Female	CD	64	38	38	0
189	Female	CD	62	51	52	1
190	Male	UC	85	37	37	0
191	Male	UC	67	39	39	0
192	Female	UC	59	35	35	0
193	Male	UC	64	41	41	0
194	Male	CD	34	12	13	1
195	Female	CD	23	11	11	0
196	Female	CD	40	13	17	4
197	Female	CD	27	19	19	0
198	Male	UC	55	29	30	1
199	Male	CD	74	45	45	0
200	Male	UC	51	34	34	0
201	Male	CD	44	33	33	0
202	Male	CD	38	15	15	0
203	Female	UC	40	15	16	1
204	Male	CD	35	26	26	0
205	Female	UC	57	27	33	6
206	Female	CD	37		18
207	Female	CD	49	28	29	1
208	Female	CD	42	26	28	2
209	Female	CD	36		19
210	Female	UC	38		16
211	Female	CD	42	18	20	2
212	Male	CD	40	22	22	0
213	Male	CD	45	19	20	1
214	Female	CD	64	16	17	1
215	Female	CD	33	16	20	4
216	Female	CD	34	21	21	0
217	Female	CD	56	33	35	2
218	Female	CD	59	26	26	0
219	Female	UC	60	29	32	3
220	Male	UC	67	31	33	2
221	Female	CD	39	27	27	0
222	Female	UC	60	24	25	1
223	Male	CD	42	27	28	1
224	Female	CD	68		54
225	Female	UC	89	44	44	0
226	Male	UC	44	20	20	0
227	Female	CD	40	27	30	3
228	Male	UC	69	39	39	0
229	Female	UC	48	20	22	2
230	Female	CD	50	34	35	1
231	Female	UC	57	35	35	0
232	Female	CD	30	20	23	3
233	Male	UC	76	45	47	2
234	Female	CD	34	21	22	1
235	Female	CD	34	23	23	0
236	Female	UC	48	34	34	0
237	Female	CD	49	26	26	0
238	Female	UC	67	32	33	1
239	Female	CD	42	23	23	0
240	Male	CD	44	23	27	4
241	Female	CD	60	20	27	7
242	Female	UC	31	21	22	1
243	Male	UC	64		24
244	Male	UC	31	14	15	1
245	Female	UC	39	26	26	0
246	Female	CD	49	24	24	0
247	Female	CD	28		13
248	Male	UC	45	26	26	0
249	Female	UC	87	37	37	0
250	Male	UC	47	18	19	1
251	Male	CD	39	22	27	5
252	Female	UC	61	28	30	2
253	Male	CD	36		22
254	Female	CD	51	31	31	0
255	Male	CD	38		18
256	Male	CD	61	47	47	0
257	Female	CD	80	27	58	31
258	Male	UC	61	18	18	0
259	Male	UC	31	21	21	0
260	Female	UC	53	19	19	0
261	Female	CD	58	41	41	0
262	Female	CD	32	16	16	0
263	Female	CD	37	18	18	0
264	Male	CD	35	25	25	0
265	Female	CD	28	18	19	1
266	Female	UC	49	20	20	0
267	Female	UC	57	25	34	9
268	Female	UC	55	32	33	1
269	Male	UC	36	18	18	0
270	Male	UC	60	27	27	0
271	Male	UC	58	28	29	1
272	Female	CD	30	18	18	0
273	Female	CD	38	21	21	0
274	Male	CD	39	22	22	0
275	Female	UC	63	46	46	0
276	Female	UC	32	17	18	1
277	Female	CD	41	19	26	7
278	Male	UC	35	17	17	0
279	Female	CD	62	43	44	1
280	Female	UC	58	34	34	0
281	Female	UC	65	27	27	0
282	Female	CD	41	32	32	0
283	Female	UC	79	60	60	0
284	Male	CD	66	34	38	4
285	Male	UC	69	50	54	4
286	Female	UC	79	43	43	0
287	Male	UC	45	35	35	0
288	Male	UC	65	43	43	0
289	Female	UC	58	45	46	1
290	Male	CD	25	10	12	2
291	Male	CD	48	19	19	0
292	Female	UC	63	31	31	0
293	Male	UC	63	34	34	0
294	Female	UC	47	25	27	2
295	Female	CD	58	41	45	4
296	Male	UC	48	19	19	0
297	Female	UC	36	24	24	0
298	Male	CD	65	48	48	0
299	Female	UC	66	32	32	0
300	Male	UC	29	19	19	0
301	Male	UC	64	41	41	0
302	Male	UC	38	30	30	0
303	Female	UC	63	27	28	1
304	Male	UC	62	34	34	0
305	Male	CD	26	17	17	0
306	Female	CD	34	23	24	1
307	Female	CD	39	13	13	0
308	Female	CD	61	36	36	0
309	Male	CD	70	56	56	0
310	Female	UC	67	53	54	1
311	Male	CD	29	13	13	0
312	Male	CD	67	35	35	0
313	Male	UC	61	51	51	0
314	Male	CD	47	25	26	1
315	Male	CD	59	22	22	0
316	Male	UC	48	23	23	0
317	Female	UC	65	46	47	1
318	Female	UC	67	61	61	0
319	Female	UC	65	51
320	Female	UC	57	30	30	0
321	Male	UC	30	20	20	0
322	Female	CD	39	30	30	0
323	Female	CD	67	54	55	1
324	Female	CD	56	24	29	5
325	Male	UC	43	17	17	0
326	Female	UC	60	24	24	0
327	Female	UC	57	45	45	0
328	Male	CD	33	20	20	0
329	Female	CD	40		19
330	Male	UC	35	24	24	0
331	Male	UC	27	17	17	0
332	Female	CD	34	15	14	-1
333	Female	CD	40	20	26	6
334	Male	UC	39	26	27	1
335	Male	CD	77	48	48	0
336	Male	UC	62	21	21	0
337	Female	CD	32	18	22	4
338	Female	CD	59	47	48	1
339	Male	UC	73	59	59	0
340	Male	CD	35	14	14	0
341	Female	UC	59	23	24	1
342	Male	UC	35	20	20	0
343	Male	CD	46	14	14	0
344	Female	CD	65	46	53	7
345	Female	UC	62	32	33	1
346	Female	UC	29	16	17	1
347	Male	CD	32	23	23	0
348	Female	CD	38	27	28	1
349	Female	CD	33	16	17	1
350	Female	CD	78	55	56	1
351	Female	UC	52	24	31	7
352	Female	UC	38	25	25	0
353	Female	CD	49	33	33	0
354	Female	UC	29	18	18	0
355	Female	UC	41	26	26	0
356	Female	CD	49	28	28	0
357	Male	UC	73
358	Female	CD	77	37	37	0
359	Female	UC	63	33	33	0
360	Female	UC	34	14	14	0
361	Male	UC	64	28	28	0
362	Male	CD	50	23	23	0
363	Female	CD	61	48	48	0
364	Male	CD	76	63	63	0
365	Male	UC	57	25	25	0
366	Female	CD	54	30	32	2
367	Female	CD	31	20	20	0
368	Female	UC	35	27	27	0
369	Female	CD	47	22	32	10
370	Male	UC	36	12	12	0
371	Male	UC	67		25
372	Male	CD	71	43	47	4
373	Female	UC	70	42	43	1
374	Male	UC	49	15	16	1
375	Male	CD	36	18	19	1
376	Female	CD	41	25	35	10
377	Male	UC	64	32	33	1
378	Female	UC	66	57	59	2
379	Female	UC	25	13	13	0
380	Female	UC	68	28	28	0
381	Female	CD	58	27	27	0
382	Male	CD	58	42	42	0
383	Female	CD	32	20	20	0
384	Male	CD	51	38	38	0
385	Male	CD	40	23	24	1
386	Female	CD	38	18	18	0
387	Female	UC	47	19	20	1
388	Female	CD	41	20	26	6
389	Female	UC	63	25	26	1
390	Male	CD	34	23	26	3
391	Female	CD	63		38
392	Male	UC	53	31	32	1
393	Female	UC	55	24	25	1
394	Male	UC	58	37	37	0
395	Female	UC	76	46	46	0
396	Female	CD	48	25	33	8
397	Male	UC	32	23	23	0
398	Male	CD	56	28	28	0
399	Male	UC	54	25	25	0
400	Male	UC	55	45	45	0
401	Female	CD	44	19	19	0
402	Female	CD	39	27	28	1
403	Male	UC	52
404	Male	UC	36	30	30	0
405	Female	CD	39	9	19	10
406	Male	CD	75	46	46	0
407	Male	CD	46	36	36	0
408	Male	UC	43	26	26	0
409	Female	UC	39	18	19	1
410	Male	CD	32	19	19	0
411	Female	UC	65	30	30	0
412	Female	UC	65	30	31	1
413	Male	UC	46	37	37	0
414	Male	UC	43	26	26	0
415	Male	CD	50	23	24	1
416	Female	UC	39	22	23	1
417	Female	UC	43	21	21	0
418	Female	UC	47	12	12	0
419	Male	CD	25	16	18	2
420	Female	UC	44	29	30	1
421	Female	CD	70	44	44	0
422	Male	CD	40	22	24	2
423	Female	UC	32	14	14	0
424	Female	CD	40	13	14	1
425	Female	CD	43	16	16	0
426	Female	CD	46		28
427	Female	CD	49	37	37	0
428	Female	UC	67	42	43	1
429	Female	UC	54	21	21	0
430	Female	CD	33	12	12	0
431	Female	CD	54	26	26	0
432	Female	UC	41	30	31	1
433	Female	CD	38	31	31	0
434	Male	UC	37	23	23	0
435	Male	UC	32	21	21	0
436	Female	CD	36	17	17	0
437	Female	UC	70	32	33	1
438	Male	CD	36	27	29	2
439	Male	UC	41	24	25	1
440	Male	UC	57	45	47	2
441	Female	UC	37	18	29	11
442	Male	CD	25	14	14	0
443	Male	CD	30	21	24	3
444	Male	CD	23	16	16	0
445	Female	CD	47	22	27	5
446	Male	UC	63	44	44	0
447	Female	UC	37	19	19	0
448	Female	UC	42	33	33	0
449	Female	UC	23	14	16	2
450	Male	CD	60	37	37	0
451	Female	UC	59	42	51	9
452	Male	CD	36	21	24	3
453	Male	UC	39	31	32	1
454	Male	CD	32	22	23	1
455	Female	CD	25	15	16	1
456	Female	UC	28	20	20	0
457	Female	UC	72	56	56	0
458	Female	UC	44	18	19	1
459	Male	CD	30	18	18	0
460	Male	UC	27	17	18	1
461	Female	UC	62	48	48	0
462	Male	CD	55	40	40	0
463	Male	CD	68	56	61	5
464	Male	UC	67	48	48	0
465	Male	UC	64	35	40	5
466	Male	UC	37	29	29	0
467	Female	CD	34	22	27	5
468	Male	CD	47	35	40	5
469	Female	CD	86	40	41	1
470	Male	UC	83	73	73	0
471	Male	CD	33	22	22	0
472	Female	UC	62	47	49	2
473	Female	UC	35	16	17	1
474	Female	UC	52	22	22	0
475	Male	UC	50	29	29	0
476	Female	CD	26	19	20	1
477	Female	CD	62	48	49	1
478	Female	CD	31	21	22	1
479	Male	CD	26	14	14	0
480	Female	UC	61	38	38	0
481	Male	UC	36	17	17	0
482	Male	CD	37	17	26	9
483	Male	UC	42	24	24	0
484	Male	UC	55	28	28	0
485	Male	UC	52	44	44	0
486	Female	UC	71	54	54	0
487	Female	UC	61	23	23	0
488	Female	UC	37	28	28	0
489	Male	UC	33	24	24	0
490	Male	UC	56	50	50	0
491	Female	UC	46	22	22	0
492	Male	UC	47	20	21	1
493	Female	UC	26	17	17	0
494	Female	CD	43	23	23	0
495	Male	UC	66	26	26	0
496	Female	CD	53	41	41	0
497	Male	UC	35	26	27	1
498	Male	CD	30	24	24	0
499	Male	CD	30	24	25	1
500	Male	UC	38	32	33	1
501	Female	CD	39	18	21	3
502	Male	UC	42	31	32	1
503	Male	CD	40	30	30	0
504	Female	UC	52	41	45	4
505	Male	UC	31	22	22	0
506	Male	UC	29	22	22	0
507	Female	CD	47	20	20	0
508	Female	UC	46	27	27	0
509	Male	CD	40	33	34	1
510	Male	CD	35	25	25	0
511	Male	UC	56	29	29	0
512	Male	CD	36	21	23	2
513	Male	CD	25	10	12	2
514	Female	UC	62	35	36	1
515	Male	CD	41	32	32	0
516	Female	CD	39	16	18	2
517	Female	CD	35	23	23	0
518	Female	CD	51	35	36	1
519	Female	UC	45	18	18	0
520	Male	CD	67	57	58	1
521	Female	CD	54	19	19	0
522	Male	UC	69	61	62	1
523	Male	UC	72	61	61	0
524	Female	CD	39	33	34	1
525	Female	CD	25	17	17	0
526	Female	CD	34	24	24	0
527	Female	CD	40	33	33	0
528	Female	CD	25	16	17	1
529	Female	CD	62	44	44	0
530	Female	UC	24	18	18	0
531	Female	UC	59	53	53	0
532	Female	CD	33	26	26	0
533	Female	CD	25	15	18	3
534	Female	UC	51	26	27	1
535	Female	UC	36	16	20	4
536	Male	UC	48	18	18	0
537	Male	CD	25	14	15	1
538	Female	CD	31	16	21	5
539	Male	UC	75	69	69	0
540	Female	UC	55	32	32	0
541	Male	UC	41	34	34	0
542	Female	CD	41	33	33	0
543	Female	UC	32	23	23	0
544	Male	UC	26	17	19	2
545	Female	CD	29	13	15	2
546	Female	CD	33	23	23	0
547	Female	CD	37	22	24	2
548	Male	CD	44	28	27	-1
549	Female	UC	45	20	20	0
550	Male	UC	63	56	56	0
551	Female	CD	32	19	19	0
552	Female	CD	39	22	28	6
553	Male	UC	42	22	22	0
554	Female	UC	39	33	33	0
555	Male	UC	37	19	21	2
556	Male	UC	54	25	26	1
557	Male	CD	80	63	64	1
558	Male	UC	32	26	26	0
559	Male	UC	29	14	18	4
560	Male	UC	63	33	33	0
561	Male	CD	56	35	35	0
562	Male	UC	60	27	28	1
563	Female	CD	78	51	51	0
564	Male	UC	75	45	45	0
565	Male	UC	59	54	54	0
566	Male	UC	56	26	26	0
567	Female	CD	35	24	25	1
568	Female	UC	38	24	26	2
569	Female	UC	45	19	19	0
570	Female	CD	30	21	22	1
571	Female	CD	27	19	20	1
572	Female	CD	57	40	45	5
573	Male	UC	61	26	26	0
574	Male	CD	66	40	41	1
575	Male	UC	72	37	38	1
576	Female	CD	80	35	38	3
577	Male	UC	57	28	28	0
578	Male	UC	74	38	38	0
579	Female	CD	40	12	19	7
580	Male	UC	32	21	21	0
581	Female	CD	41	18	18	0
582	Female	UC	38	32	33	1
583	Male	UC	36	22	26	4
584	Female	UC	41	29	29	0
585	Female	UC	47	28	28	0
586	Female	UC	72	35	35	0
587	Male	CD	38	18	25	7
588	Male	UC	48	18	18	0
589	Male	UC	28	23	23	0
590	Female	CD	50	33	35	2
591	Female	CD	40	30	31	1
592	Male	CD	23	14	14	0
593	Female	CD	22	17	18	1
594	Male	UC	60		37
595	Male	UC	58	28	29	1
596	Male	CD	24	11	11	0
597	Male	UC	60	17	18	1
598	Male	UC	63	57	57	0
599	Male	UC	35	30	31	1
600	Male	UC	37	29	32	3
601	Male	CD	26	21	22	1
602	Female	UC	50	32	33	1
603	Male	UC	48	24	24	0
604	Male	CD	26	21	22	1
605	Female	UC	40	30	30	0
606	Female	CD	39		13
607	Male	UC	37	30	33	3
608	Female	CD	52	21	43	22
609	Female	UC	37	32	33	1
610	Female	UC	40	23	24	1
611	Female	UC	32	25	25	0
612	Female	CD	35	16	16	0
613	Male	CD	67	58	62	4
614	Male	CD	51	22	26	4
615	Female	UC	28	16	16	0
616	Male	UC	65	54	54	0
617	Male	CD	30	16	16	0
618	Female	UC	37	32	32	0
619	Male	CD	40	35	36	1
620	Female	CD	38	23	23	0
621	Male	UC	43	24	24	0
622	Female	CD	66	62	62	0
623	Male	UC	26	21	21	0
624	Male	UC	35	26	26	0
625	Female	UC	56	42	42	0
626	Male	CD	39	35	35	0
627	Male	UC	32	24	24	0
628	Female	CD	27	21	23	2
629	Male	CD	30	19	22	3
630	Female	UC	38	21	21	0
631	Female	UC	39	33	33	0
632	Female	UC	43	28	29	1
633	Female	UC	27	17	17	0
634	Female	UC	54	26	26	0
635	Male	UC	50	33	33	0
636	Male	CD	32	12	14	2
637	Male	CD	45		34
638	Male	UC	48	37	42	5
639	Female	UC	49	37	38	1
640	Male	UC	78	61	61	0
641	Male	CD	37	25	27	2
642	Male	UC	48	31	32	1
643	Male	CD	52	17	24	7
644	Male	CD	31	22	24	2
645	Male	UC	60	51	52	1
646	Female	CD	22	17	17	0
647	Male	CD	23	16	17	1
648	Male	CD	54	32	32	0
649	Male	UC	51	24	24	0
650	Female	UC	67	63	63	0
651	Female	UC	68	57	57	0
652	Female	CD	57	44	47	3
653	Male	CD	53	37	37	0
654	Male	UC	42	23	23	0
655	Male	UC	49	38	40	2
656	Female	UC	47	40	43	3
657	Male	CD	40	21	22	1
658	Female	CD	37	25	26	1
659	Male	CD	32	21	21	0
660	Female	CD	54	29	29	0
661	Female	UC	28	22	24	2
662	Male	CD	38	30	33	3
663	Male	UC	40	35	35	0
664	Male	CD	39	20	20	0
665	Male	CD	39	34	31	-3
666	Male	CD	35	23	29	6
667	Female	CD	26	17	19	2
668	Female	UC	41	26	26	0
669	Male	CD	39	17	17	0
670	Female	CD	39	25	25	0
671	Female	UC	72	48	48	0
672	Male	UC	56	46	46	0
673	Female	UC	21	10	10	0
674	Male	CD	33	18	18	0
675	Male	CD	29	24	25	1
676	Male	UC	66	43	44	1
677	Female	CD	23	19	19	0
678	Female	UC	37	28	29	1
679	Male	UC	61
680	Male	CD	43	36	38	2
681	Female	UC	43	20	21	1
682	Male	CD	24	16	16	0
683	Female	UC	45	26	26	0
684	Female	CD	67	58	58	0
685	Male	UC	52	45	46	1
686	Male	CD	39	33	33	0
687	Female	CD	85	71	71	0
688	Female	CD	28	18	18	0
689	Female	CD	54	30	30	0
690	Male	CD	23	19	19	0
691	Male	UC	22	17	18	1
692	Female	CD	28	24	24	0
693	Male	UC	20	16	16	0
694	Male	UC	22	15	18	3
695	Female	UC	22	14	14	0
696	Female	UC	39	18	18	0
697	Female	UC	57	27	28	1
698	Male	UC	40	26	27	1
699	Female	CD	44	32	32	0
700	Female	CD	58	39	40	1
701	Female	UC	41	22	24	2
702	Male	UC	26	18	18	0
703	Female	CD	47	26	26	0
704	Male	CD	38	11	12	1
705	Female	UC	39	27	32	5
706	Female	UC	42	28	30	2
707	Male	UC	48	34	34	0
708	Female	CD	59	39	34	-5
709	Female	CD	61	31	31	0
710	Female	CD	38	29	29	0
711	Female	UC	42	30	31	1
712	Female	UC	65	30	31	1
713	Male	CD	30	17	19	2
714	Female	UC	46	31	31	0
715	Male	UC	42	34	34	0
716	Female	UC	46	23	23	0
717	Male	CD	25	16	18	2
718	Female	UC	27	14	15	1
719	Female	UC	59	27	27	0
720	Female	UC	49	36	36	0
721	Female	CD	31	23	23	0
722	Male	CD	32	19	19	0
723	Male	UC	35	11	11	0
724	Female	CD	52	37	45	8
725	Male	CD	27	15	15	0
726	Male	CD	50	43	44	1
727	Female	CD	27	15	16	1
728	Female	UC	23	19	19	0
729	Male	UC	47	44	44	0
730	Male	CD	22	18	19	1
731	Female	UC	36	19	19	0
732	Female	CD	65	38	38	0
733	Male	CD	26	22	22	0
734	Male	CD	28	21	21	0
735	Male	CD	26	21	22	1
736	Male	CD	62	58	58	0
737	Male	UC	51	44	44	0
738	Male	UC	41	34	35	1
739	Female	CD	45	29	35	6
740	Female	UC	37	32	32	0
741	Female	UC	23	17	17	0
742	Female	UC	61	56	57	1
743	Male	UC	58	27	30	3
744	Male	UC	27	24	25	1
745	Female	CD	23	19	20	1
746	Male	CD	41	30	32	2
747	Male	CD	27	15	15	0
748	Male	UC	43		40
749	Female	UC	51	26	26	0
750	Female	UC	53	44	44	0
751	Male	UC	47	32	31	-1
752	Female	UC	32	26	26	0
753	Male	CD	34	20	21	1
754	Male	CD	55	40	41	1
755	Female	CD	28	20	20	0
756	Male	UC	58	55	55	0
757	Female	CD	21	12	13	1
758	Male	UC	40	36	36	0
759	Female	UC	59	49	50	1
760	Male	CD	38	34	34	0
761	Female	CD	37	28	34	6
762	Male	UC	32	28	28	0
763	Male	UC	42	36	36	0
764	Female	UC	33	30	26	-4
765	Male	UC	65	54	62	8
766	Male	UC	27	22	22	0
767	Female	UC	24	21	21	0
768	Female	UC	77	73	74	1
769	Male	UC	37	31	32	1
770	Male	UC	25	23	23	0
771	Male	UC	27	23	25	2
772	Female	UC	34	31	31	0
773	Female	CD	58	52	55	3
774	Female	UC	60	51	51	0
775	Male	CD	33	16	16	0
776	Female	CD	22	19	19	0
777	Female	UC	58	55	55	0
778	Female	UC	44	40	40	0
779	Male	CD	29	12	13	1
780	Female	UC	44	13	13	0
781	Female	UC	24	21	21	0
782	Female	CD	22	14	14	0
783	Female	UC	23	17	18	1
784	Male	CD	40	36	36	0
785	Female	CD	50	32	34	2
786	Female	UC	59	20	24	4
787	Male	CD	44	38	38	0
788	Female	CD	34	31	32	1
789	Female	CD	59	52	56	4
790	Female	UC	35	14	14	0
791	Female	UC	39	17	18	1
792	Male	CD	22	20	19	-1
793	Female	UC	56	35	36	1
794	Male	CD	25	19	20	1
795	Female	CD	33	30	30	0
796	Male	CD	26	19	19	0
797	Male	UC	28	26	26	0
798	Female	CD	32	29	30	1
799	Female	UC	25	17	17	0
800	Female	UC	42	36	39	3
801	Male	UC	55	52	53	1
802	Male	UC	25	21	23	2
803	Female	CD	28	26	26	0
804	Male	UC	65	55	59	4
805	Male	CD	31	26	27	1
806	Female	CD	36	28	29	1
807	Male	UC	61	24	25	1
808	Female	UC	25	20	20	0
809	Male	CD	38	21	22	1
810	Female	UC	23	21	21	0
811	Male	CD	26	24	25	1
812	Male	UC	49	44	44	0
813	Male	CD	40	21	21	0
814	Female	UC	23	10	11	1
815	Female	UC	40	38	38	0
816	Female	CD	44	42	42	0
817	Female	CD	35	31	31	0
818	Male	CD	58	40	49	9
819	Female	CD	62	47	41	-6
820	Female	CD	44	29	35	6
821	Female	UC	26	20	20	0
822	Male	CD	18	15	16	1
823	Female	CD	45	38	38	0
824	Female	CD	47	20	30	10
825	Female	CD	57	42	42	0
826	Female	UC	46	29	32	3
827	Male	UC	19	18	18	0
828	Male	UC	41	19	19	0
829	Male	UC	59		34
830	Male	CD	33	25	26	1
831	Male	UC	37	15	16	1
832	Male	UC	33	18	17	-1
833	Female	CD	62	60	60	0
834	Male	CD	22	12	12	0
835	Male	CD	58	31	32	1
836	Male	CD	48	41	43	2
837	Female	UC	53	36	52	16
838	Female	UC	75	71	73	2
839	Female	UC	58	34	34	0
840	Male	CD	40	14	22	8
841	Female	CD	37	24	24	0
842	Male	UC	54	50	50	0
843	Female	UC	47	42	42	0
844	Male	UC	54	39	48	9
845	Female	UC	37	33	33	0
846	Female	UC	36	24	24	0
847	Female	UC	55	38	39	1
848	Female	UC	29	22	22	0
849	Male	CD	39	34	36	2
850	Female	CD	50	38	38	0
851	Female	CD	62	49	49	0
852	Male	UC	52	46	46	0
853	Male	CD	28	22	26	4
854	Female	CD	26	16	16	0
855	Female	CD	39
856	Male	CD	40	37	38	1
857	Female	UC	35
858	Male	UC	54	31	31	0
859	Male	UC	21	19	19	0
860	Male	CD	19	16	16	0
861	Female	UC	21
862	Female	UC	44	39	40	1
863	Female	UC	48	33	33	0
864	Female	CD	31	18	18	0
865	Female	CD	39	28	28	0
866	Female	CD	34	29	30	1
867	Female	UC	34	31	31	0
868	Male	CD	42	38	39	1
869	Male	CD	19
870	Female	CD	34	20	20	0
871	Male	UC	35
872	Female	UC	61	22	22	0
873	Female	CD	36
874	Male	CD	20	17	18	1
875	Male	UC	20	14	14	0
876	Male	CD	34	25	24	-1
877	Female	CD	38	26	26	0
878	Female	UC	33	21	21	0
879	Male	UC	68	33	38	5
880	Female	CD	31	17	18	1
881	Male	CD	39	38	37	-1
882	Female	CD	28	24	25	1
883	Female	UC	22	20	20	0
884	Female	CD	42	33	33	0
885	Male	CD	22	20	20	0
886	Female	CD	57	55	55	0
887	Female	UC	56	54	54	0
888	Female	UC	20	17	17	0
889	Female	CD	20	15	16	1
890	Male	UC	38	35	35	0
891	Female	UC	51	24	24	0
892	Female	UC	35	34	34	0
893	Female	UC	53	37	37	0
894	Female	CD	34	26	26	0
895	Female	CD	35	28	29	1
896	Female	CD	45	41	44	3
897	Female	UC	26	18	18	0
898	Female	CD	40	25	26	1
899	Male	CD	47	31	29	-2
900	Male	CD	40	29	34	5
901	Male	UC	47		13
902	Female	CD	27	21	21	0
903	Female	UC	21	19	19	0
904	Male	CD	28	19	19	0
905	Female	CD	41	16	17	1
906	Female	CD	23	18	19	1
907	Male	CD	27	24	26	2
908	Male	CD	33	20	22	2
909	Male	CD	22	15	15	0
910	Female	CD	46	40	40	0
911	Male	UC	31	21	21	0

## Sheet: Smoking
ID	Type	Smoking	OAC	Appendectomy
1	CD	Continously	Never	Yes, before age of 20
2	CD
3	UC
4	UC	Ex-smoker after dg of IBD	Never	No
5	UC	Never	Never	No
6	UC	Never	Never	No
7	UC	Never	Yes, at dg of IBD	No
8	CD	Continously	Never	No
9	CD	Never	Never	No
10	CD	Never	Never	No
11	CD	Continously	Never	No
12	CD
13	CD	Continously	Never	No
14	UC	Never	Never	No
15	CD	Ex-smoker after dg of IBD	Never	No
16	CD	Never	Yes, before dg of IBD	No
17	CD
18	UC	Never	Yes, at dg of IBD	No
19	CD	Never	Never	No
20	CD	Never	Never	No
21	CD	Never	Yes, at dg of IBD	No
22	CD	Never	Never	No
23	CD	Ex-smoker before dg of IBD	Yes, at dg of IBD	Yes, after age of 20
24	UC	Ex-smoker after dg of IBD	Never	No
25	CD
26	CD
27	CD	Never	Never	No
28	UC	Continously	Never	No
29	UC
30	CD	Ex-smoker before dg of IBD	Never	No
31	CD	Ex-smoker after dg of IBD	Never	No
32	UC	Ex-smoker after dg of IBD	Yes, at dg of IBD	No
33	CD	Continously	Never	No
34	CD	Never	Yes, before dg of IBD	Yes, before age of 20
35	UC
36	UC	Never	Yes, at dg of IBD	No
37	UC	Ex-smoker before dg of IBD	Never	No
38	CD
39	UC	Never	Never	No
40	CD	Never	Never	No
41	CD
42	CD	Continously	Never	Yes, before age of 20
43	CD	Never	Never	Yes, before age of 20
44	CD	Never	Never	No
45	UC	Ex-smoker before dg of IBD	Never	Yes, after age of 20
46	UC
47	CD	Continously	Never	No
48	UC
49	CD	Continously	Never	No
50	UC	Never	Yes, at dg of IBD	No
51	CD	Continously	Yes, at dg of IBD	No
52	CD
53	CD
54	UC
55	CD	Never	Never	No
56	CD	Never	Yes, before dg of IBD	No
57	CD	Never	Never	No
58	UC	Ex-smoker before dg of IBD	Never	No
59	CD	Never	Never	No
60	UC
61	UC
62	UC
63	UC	Never	Never	No
64	UC	Never	Never	No
65	UC	Never	Never	No
66	CD
67	UC	Never	Yes, before dg of IBD	No
68	UC	Never	Never	No
69	UC	Never	Yes, at dg of IBD	No
70	UC
71	CD	Continously	Never	No
72	UC	Continously	Never	Yes, before age of 20
73	UC	Never	Never	Yes, before age of 20
74	UC	Never	Never	No
75	CD	Continously	Yes, before dg of IBD	No
76	CD	Never	Yes, at dg of IBD	No
77	UC	Never	Yes, before dg of IBD	No
78	UC	Never	Never	No
79	UC	Ex-smoker before dg of IBD	Never	No
80	CD	Never	Never	No
81	UC	Never	Yes, before dg of IBD	No
82	UC	Ex-smoker after dg of IBD	Never	No
83	CD	Never	Never	No
84	UC	Never	Never	No
85	UC	Never	Never	No
86	UC	Never	Yes, before dg of IBD	No
87	UC	Ex-smoker after dg of IBD	Yes, before dg of IBD	No
88	CD	Never	Yes, at dg of IBD	Yes, after age of 20
89	UC	Never	Never	No
90	UC	Never	Never	No
91	UC	Continously	Yes, before dg of IBD	No
92	UC	Never	Never	No
93	UC	Never	Yes, before dg of IBD	No
94	UC	Ex-smoker after dg of IBD	Yes, at dg of IBD	No
95	UC	Ex-smoker before dg of IBD	Yes, at dg of IBD	No
96	CD	Never	Never	No
97	UC	Ex-smoker before dg of IBD	Never	No
98	UC	Never	Never	No
99	CD	Ex-smoker after dg of IBD	Never	No
100	UC	Continously	Yes, at dg of IBD	No
101	CD	Continously	Never	No
102	CD	Ex-smoker after dg of IBD		No
103	UC	Never	Yes, before dg of IBD	No
104	UC	Never	Never	No
105	UC	Never	Never	Yes, after age of 20
106	UC	Never	Never	No
107	UC	Ex-smoker before dg of IBD	Yes, before dg of IBD	No
108	UC	Never	Yes, before dg of IBD	No
109	UC	Never	Never	No
110	UC	Never	Never	No
111	CD	Ex-smoker after dg of IBD	Never	Yes, after age of 20
112	UC	Continously	Never	No
113	UC	Never	Never	No
114	UC	Ex-smoker after dg of IBD	Never	No
115	UC	Never	Never	No
116	UC	Ex-smoker after dg of IBD	Never	No
117	UC	Never	Never	No
118	UC	Ex-smoker before dg of IBD	Never	No
119	UC	Ex-smoker before dg of IBD	Yes, before dg of IBD	Yes, after age of 20
120	CD	Continously	Never	Yes, before age of 20
121	UC	Never	Never	Yes, after age of 20
122	UC	Ex-smoker after dg of IBD	Never	No
123	UC	Never	Yes, before dg of IBD	No
124	UC	Never	Never	No
125	UC	Never	Never	No
126	CD	Never	Never	No
127	UC	Never	Yes, before dg of IBD	No
128	CD	Ex-smoker before dg of IBD	Yes, before dg of IBD	No
129	CD	Ex-smoker after dg of IBD	Never	No
130	CD	Ex-smoker after dg of IBD	Never	No
131	UC	Never	Yes, before dg of IBD	No
132	CD	Never	Never	Yes, after age of 20
133	UC	Never	Yes, before dg of IBD	No
134	UC	Never	Never	No
135	UC	Ex-smoker before dg of IBD	Yes, before dg of IBD	No
136	CD	Ex-smoker before dg of IBD	Never	No
137	CD	Never	Yes, at dg of IBD	No
138	UC	Never	Never	No
139	CD	Never	Yes, at dg of IBD
140	CD	Never
141	UC
142	CD	Never	Never	No
143	CD	Ex-smoker after dg of IBD	Never	Yes, after age of 20
144	UC	Never	Never	No
145	CD	Continously	Yes, at dg of IBD	No
146	CD	Continously	Yes, before dg of IBD	No
147	UC	Never	Yes, before dg of IBD	No
148	UC	Never	Never	No
149	UC	Ex-smoker before dg of IBD	Never	No
150	UC	Never	Never	No
151	CD	Never	Never	No
152	UC	Never	Never	No
153	CD	Ex-smoker after dg of IBD	Yes, at dg of IBD	No
154	UC	Continously	Never	Yes, before age of 20
155	CD	Continously	Never	No
156	CD
157	UC	Ex-smoker after dg of IBD	Never	No
158	UC	Ex-smoker before dg of IBD	Yes, before dg of IBD	No
159	CD	Ex-smoker before dg of IBD	Never	No
160	UC	Never	Never	No
161	UC	Never	Yes, before dg of IBD	No
162	UC	Never	Never	No
163	UC
164	UC	Ex-smoker before dg of IBD	Never	No
165	UC	Ex-smoker before dg of IBD	Yes, before dg of IBD	No
166	UC	Ex-smoker before dg of IBD	Never	No
167	UC	Never	Yes, before dg of IBD	No
168	UC	Never	Yes, before dg of IBD	No
169	UC	Never	Never	No
170	CD
171	UC	Ex-smoker before dg of IBD	Never	No
172	CD	Continously	Never	No
173	UC	Never	Never	No
174	UC	Ex-smoker before dg of IBD	Yes, before dg of IBD	No
175	UC	Never	Never	No
176	CD	Continously	Never	No
177	UC	Ex-smoker before dg of IBD	Never	No
178	UC	Never	Never	No
179	CD	Never	Yes, at dg of IBD	No
180	CD	Ex-smoker before dg of IBD	Never	No
181	UC	Ex-smoker before dg of IBD	Never	No
182	UC	Never	Never	No
183	CD	Ex-smoker after dg of IBD	Never	No
184	CD	Never	Never	Yes, after age of 20
185	CD	Ex-smoker after dg of IBD	Yes, at dg of IBD	No
186	UC	Never	Never	No
187	UC	Ex-smoker before dg of IBD	Never	No
188	CD	Continously	Yes, at dg of IBD	Yes, after age of 20
189	CD
190	UC	Never	Never	No
191	UC	Continously	Never	No
192	UC	Ex-smoker before dg of IBD	Yes, at dg of IBD	No
193	UC	Ex-smoker before dg of IBD	Never	Yes, after age of 20
194	CD	Never	Never	No
195	CD	Never	Never	No
196	CD	Ex-smoker before dg of IBD	Never	No
197	CD	Ex-smoker after dg of IBD	Yes, at dg of IBD	No
198	UC	Never	Never	No
199	CD	Continously	Never	No
200	UC	Ex-smoker after dg of IBD	Never	No
201	CD	Ex-smoker after dg of IBD	Never	No
202	CD	Never	Never	No
203	UC	Never	Never	No
204	CD	Continously	Never	No
205	UC	Ex-smoker before dg of IBD	Never	No
206	CD
207	CD	Ex-smoker after dg of IBD	Yes, before dg of IBD	No
208	CD	Never	Never	Yes, before age of 20
209	CD	Never	Never	Yes, after age of 20
210	UC			No
211	CD	Ex-smoker after dg of IBD	Never	No
212	CD	Continously	Never	No
213	CD	Never	Never	Yes, before age of 20
214	CD	Never	Never	No
215	CD	Ex-smoker after dg of IBD	Yes, at dg of IBD	Yes, after age of 20
216	CD
217	CD	Continously	Yes, at dg of IBD	No
218	CD	Never	Yes, before dg of IBD	No
219	UC	Never	Yes, before dg of IBD	No
220	UC	Ex-smoker before dg of IBD	Never	No
221	CD	Continously	Yes, before dg of IBD	No
222	UC	Continously	Never	No
223	CD	Continously	Never	No
224	CD	Never		No
225	UC	Never		No
226	UC	Never	Never	No
227	CD	Never	Never	No
228	UC	Ex-smoker after dg of IBD	Never	No
229	UC	Continously	Yes, before dg of IBD	No
230	CD	Never		No
231	UC	Never	Yes, before dg of IBD	No
232	CD	Ex-smoker before dg of IBD	Yes, before dg of IBD	No
233	UC	Ex-smoker before dg of IBD	Never	No
234	CD	Never	Yes, at dg of IBD	Yes, before age of 20
235	CD	Never	Never	Yes, after age of 20
236	UC	Never	Yes, before dg of IBD	No
237	CD	Continously	Never	No
238	UC	Ex-smoker before dg of IBD	Yes, before dg of IBD	No
239	CD	Ex-smoker after dg of IBD	Yes, before dg of IBD	Yes, after age of 20
240	CD	Continously	Never	Yes, after age of 20
241	CD	Never	Never	No
242	UC	Ex-smoker before dg of IBD	Yes, before dg of IBD	No
243	UC	Continously	Never	No
244	UC	Never	Never	No
245	UC	Ex-smoker after dg of IBD	Yes, at dg of IBD	No
246	CD	Never	Never	No
247	CD
248	UC	Never	Never	No
249	UC	Never
250	UC	Never	Never	Yes, before age of 20
251	CD
252	UC	Never	Never	No
253	CD	Never	Never	Yes, after age of 20
254	CD	Never	Yes, before dg of IBD	Yes, before age of 20
255	CD	Ex-smoker after dg of IBD	Never	No
256	CD
257	CD	Ex-smoker after dg of IBD	Never
258	UC	Ex-smoker after dg of IBD	Never	No
259	UC	Never	Never	No
260	UC	Never	Yes, before dg of IBD	No
261	CD	Never	Yes, before dg of IBD	Yes, after age of 20
262	CD	Never	Never	No
263	CD	Never	Yes, before dg of IBD	No
264	CD	Never	Never	No
265	CD	Ex-smoker after dg of IBD	Yes, at dg of IBD	No
266	UC	Never		No
267	UC	Ex-smoker before dg of IBD	Never	No
268	UC	Ex-smoker before dg of IBD	Yes, before dg of IBD	No
269	UC	Never	Never	No
270	UC	Never	Never	No
271	UC	Never	Never	No
272	CD	Never	Never	No
273	CD
274	CD	Never	Never	Yes, after age of 20
275	UC	Never	Yes, before dg of IBD	No
276	UC	Never	Never	No
277	CD	Never	Yes, before dg of IBD	No
278	UC	Never	Never	No
279	CD	Ex-smoker after dg of IBD	Yes, before dg of IBD	No
280	UC	Ex-smoker after dg of IBD	Never	No
281	UC	Never	Never	No
282	CD
283	UC	Never	Never	No
284	CD	Never	Never	Yes, after age of 20
285	UC	Ex-smoker before dg of IBD	Never	No
286	UC	Never	Never	No
287	UC	Ex-smoker before dg of IBD	Never	No
288	UC
289	UC	Never	Never	No
290	CD	Never	Never	No
291	CD	Continously	Never	No
292	UC	Never	Never	No
293	UC	Never	Never	No
294	UC	Never	Yes, before dg of IBD	No
295	CD	Ex-smoker before dg of IBD	Never	No
296	UC	Never	Never	No
297	UC	Never	Yes, at dg of IBD	No
298	CD	Ex-smoker after dg of IBD	Never	No
299	UC	Never	Yes, before dg of IBD	Yes, before age of 20
300	UC	Continously	Never	No
301	UC	Ex-smoker before dg of IBD	Never	No
302	UC	Never	Never	No
303	UC	Never	Yes, before dg of IBD	No
304	UC	Never	Never	No
305	CD	Never	Never	No
306	CD	Continously	Never	No
307	CD	Never	Never	No
308	CD	Ex-smoker after dg of IBD	Yes, before dg of IBD	No
309	CD	Ex-smoker after dg of IBD	Never	No
310	UC	Ex-smoker after dg of IBD	Yes, before dg of IBD	No
311	CD	Never	Never	No
312	CD	Never	Never	No
313	UC	Ex-smoker after dg of IBD	Never	No
314	CD	Never	Never	No
315	CD
316	UC	Ex-smoker before dg of IBD	Never	No
317	UC	Never	Yes, at dg of IBD	No
318	UC	Never	Yes, before dg of IBD	No
319	UC	Ex-smoker before dg of IBD	Yes, before dg of IBD	No
320	UC	Never	Never	No
321	UC	Never	Never	No
322	CD	Continously	Yes, at dg of IBD	Yes, after age of 20
323	CD	Never	Yes, before dg of IBD	Yes, after age of 20
324	CD	Ex-smoker after dg of IBD	Yes, at dg of IBD	No
325	UC	Continously	Never	No
326	UC	Never	Yes, at dg of IBD	No
327	UC	Never	Yes, before dg of IBD	No
328	CD	Never	Never	No
329	CD	Never		No
330	UC	Ex-smoker before dg of IBD	Never	No
331	UC	Never	Never	No
332	CD	Continously	Yes, at dg of IBD	No
333	CD	Ex-smoker after dg of IBD	Yes, before dg of IBD	No
334	UC	Ex-smoker after dg of IBD	Never	No
335	CD	Ex-smoker before dg of IBD	Never	Yes, before age of 20
336	UC	Ex-smoker after dg of IBD	Never	No
337	CD	Continously	Never	No
338	CD
339	UC	Ex-smoker before dg of IBD	Never	No
340	CD	Never	Never	No
341	UC	Never	Yes, before dg of IBD	No
342	UC	Never	Never	No
343	CD	Never	Never	No
344	CD	Continously	Yes, before dg of IBD	No
345	UC	Continously	Never	No
346	UC	Continously	Never	No
347	CD	Continously	Never	No
348	CD	Continously	Never	No
349	CD	Never	Never	No
350	CD	Never	Yes, before dg of IBD	No
351	UC	Never	Never	No
352	UC	Never	Yes, at dg of IBD	No
353	CD	Ex-smoker after dg of IBD
354	UC	Never	Yes, before dg of IBD	No
355	UC	Never	Yes, before dg of IBD	No
356	CD	Never	Yes, at dg of IBD	No
357	UC
358	CD	Ex-smoker after dg of IBD	Never	No
359	UC	Ex-smoker before dg of IBD	Yes, before dg of IBD	No
360	UC	Never	Yes, at dg of IBD	No
361	UC	Ex-smoker after dg of IBD	Never	No
362	CD	Ex-smoker after dg of IBD	Never	Yes, after age of 20
363	CD	Ex-smoker before dg of IBD	Never	Yes, before age of 20
364	CD	Never	Never	Yes, after age of 20
365	UC	Continously	Never	No
366	CD	Ex-smoker before dg of IBD	Yes, at dg of IBD	No
367	CD	Ex-smoker after dg of IBD	Yes, at dg of IBD	No
368	UC	Ex-smoker after dg of IBD	Yes, at dg of IBD	No
369	CD	Continously	Yes, before dg of IBD	No
370	UC	Never	Never	No
371	UC	Never	Never	No
372	CD	Ex-smoker after dg of IBD	Never	No
373	UC	Never	Never	No
374	UC	Never	Never	No
375	CD	Ex-smoker after dg of IBD	Never	No
376	CD	Never	Never	No
377	UC	Never	Never	Yes, after age of 20
378	UC	Ex-smoker after dg of IBD	Yes, before dg of IBD	No
379	UC	Never	Never	No
380	UC	Never	Yes, at dg of IBD	No
381	CD	Ex-smoker after dg of IBD	Yes, at dg of IBD	Yes, before age of 20
382	CD
383	CD	Never	Never	No
384	CD	Never	Never	No
385	CD	Continously	Never	No
386	CD	Continously	Yes, at dg of IBD	No
387	UC	Never	Yes, before dg of IBD	No
388	CD	Never	Yes, before dg of IBD	No
389	UC	Never	Never	No
390	CD	Continously	Never	No
391	CD	Never	Never	No
392	UC	Never	Never	No
393	UC	Ex-smoker before dg of IBD	Yes, before dg of IBD	No
394	UC	Never	Never	No
395	UC	Never	Never	No
396	CD	Ex-smoker before dg of IBD	Yes, before dg of IBD	No
397	UC	Ex-smoker before dg of IBD	Never	No
398	CD	Continously	Never	No
399	UC	Never	Never	No
400	UC
401	CD	Continously	Yes, before dg of IBD	Yes, before age of 20
402	CD	Continously	Never	Yes, before age of 20
403	UC	Ex-smoker before dg of IBD	Never	No
404	UC	Ex-smoker before dg of IBD	Never	No
405	CD	Continously	Yes, at dg of IBD	Yes, before age of 20
406	CD	Never	Never	No
407	CD	Never	Never	No
408	UC	Ex-smoker after dg of IBD	Never	No
409	UC	Never	Yes, before dg of IBD	No
410	CD
411	UC	Never	Yes, at dg of IBD	No
412	UC	Never	Never	Yes, after age of 20
413	UC	Never	Never	No
414	UC	Never	Never	No
415	CD	Ex-smoker after dg of IBD	Never	No
416	UC	Never	Yes, before dg of IBD	Yes, before age of 20
417	UC	Ex-smoker after dg of IBD	Yes, at dg of IBD	No
418	UC	Continously	Never	Yes, after age of 20
419	CD	Ex-smoker before dg of IBD	Never	No
420	UC	Never	Never	Yes, after age of 20
421	CD	Ex-smoker after dg of IBD	Yes, before dg of IBD	No
422	CD	Never	Never	No
423	UC	Ex-smoker after dg of IBD	Yes, before dg of IBD	No
424	CD	Ex-smoker after dg of IBD	Never	No
425	CD	Ex-smoker after dg of IBD	Yes, at dg of IBD	No
426	CD	Ex-smoker after dg of IBD
427	CD	Never	Yes, at dg of IBD	No
428	UC	Never	Never	No
429	UC	Continously	Yes, at dg of IBD	No
430	CD	Continously	Never	No
431	CD	Continously	Yes, at dg of IBD	No
432	UC
433	CD	Ex-smoker after dg of IBD	Yes, before dg of IBD	No
434	UC	Never	Never	No
435	UC	Ex-smoker after dg of IBD	Never	Yes, before age of 20
436	CD	Ex-smoker after dg of IBD	Yes, at dg of IBD	Yes, before age of 20
437	UC	Never	Never	No
438	CD	Ex-smoker after dg of IBD	Never	No
439	UC	Never	Never	No
440	UC
441	UC	Continously	Yes, before dg of IBD	Yes, after age of 20
442	CD	Never	Never	No
443	CD	Continously	Never	No
444	CD	Never	Never	No
445	CD	Never	Never	No
446	UC	Ex-smoker after dg of IBD	Never	No
447	UC	Never	Never	No
448	UC	Never	Yes, at dg of IBD	No
449	UC	Ex-smoker after dg of IBD	Never	No
450	CD	Continously	Never	No
451	UC	Ex-smoker before dg of IBD	Yes, before dg of IBD	No
452	CD	Ex-smoker after dg of IBD	Never	No
453	UC	Never	Never	No
454	CD	Continously	Never	No
455	CD	Never	Never	No
456	UC	Never	Never	No
457	UC	Never		No
458	UC	Never	Yes, at dg of IBD	No
459	CD
460	UC	Never	Never	No
461	UC
462	CD	Never		Yes, after age of 20
463	CD	Ex-smoker before dg of IBD	Never	No
464	UC	Ex-smoker before dg of IBD	Never	No
465	UC	Never	Never	No
466	UC	Continously	Never	No
467	CD	Ex-smoker after dg of IBD	Yes, at dg of IBD	Yes, before age of 20
468	CD	Never	Never	Yes, before age of 20
469	CD	Never	Never	No
470	UC	Ex-smoker before dg of IBD		No
471	CD	Ex-smoker after dg of IBD	Never	No
472	UC	Ex-smoker after dg of IBD	Yes, before dg of IBD	No
473	UC	Never	Never	No
474	UC	Never	Yes, at dg of IBD	No
475	UC	Never		No
476	CD	Never	Yes, before dg of IBD	No
477	CD	Continously	Never	No
478	CD	Continously	Yes, at dg of IBD	No
479	CD	Never	Never	No
480	UC	Ex-smoker before dg of IBD	Never	Yes, after age of 20
481	UC	Never	Never	No
482	CD	Continously	Never	No
483	UC	Ex-smoker after dg of IBD	Never	No
484	UC	Never	Never	No
485	UC	Never	Never	No
486	UC	Ex-smoker after dg of IBD		No
487	UC	Never	Yes, before dg of IBD	No
488	UC	Never	Yes, before dg of IBD	No
489	UC	Never	Never	No
490	UC	Ex-smoker before dg of IBD	Never	No
491	UC	Continously	Yes, before dg of IBD	No
492	UC	Never	Never	No
493	UC	Never	Yes, at dg of IBD	No
494	CD	Never	Never	No
495	UC	Ex-smoker after dg of IBD	Never	No
496	CD
497	UC	Ex-smoker before dg of IBD	Never	No
498	CD	Continously	Never	No
499	CD	Never	Never	No
500	UC	Never	Never	No
501	CD	Never	Yes, at dg of IBD	No
502	UC	Never	Never	No
503	CD
504	UC	Ex-smoker after dg of IBD	Yes, before dg of IBD	No
505	UC	Continously		No
506	UC	Never	Never	No
507	CD	Ex-smoker after dg of IBD	Yes, at dg of IBD	No
508	UC	Ex-smoker after dg of IBD	Yes, at dg of IBD	No
509	CD	Ex-smoker before dg of IBD	Never	No
510	CD	Never	Never	No
511	UC	Never	Never	No
512	CD	Ex-smoker after dg of IBD	Never	No
513	CD	Never	Never	No
514	UC	Never	Never	No
515	CD	Never	Never	No
516	CD	Ex-smoker after dg of IBD	Yes, at dg of IBD	Yes, after age of 20
517	CD	Continously	Yes, before dg of IBD	No
518	CD	Never
519	UC	Never	Yes, before dg of IBD	No
520	CD	Continously	Never	Yes, before age of 20
521	CD	Never	Yes, before dg of IBD	No
522	UC	Ex-smoker before dg of IBD	Never	No
523	UC	Never	Never	No
524	CD	Ex-smoker before dg of IBD	Never	No
525	CD	Ex-smoker before dg of IBD	Never	No
526	CD	Never	Yes, before dg of IBD	No
527	CD	Ex-smoker before dg of IBD	Yes, at dg of IBD	No
528	CD	Ex-smoker after dg of IBD	Never	Yes, before age of 20
529	CD	Continously	Yes, before dg of IBD	No
530	UC	Never	Yes, at dg of IBD	No
531	UC	Ex-smoker before dg of IBD	Yes, before dg of IBD	No
532	CD	Never	Yes, before dg of IBD	No
533	CD	Never	Never	No
534	UC	Ex-smoker before dg of IBD	Never	No
535	UC	Never	Yes, before dg of IBD	No
536	UC	Never	Never	No
537	CD	Never	Never	No
538	CD	Ex-smoker after dg of IBD	Yes, at dg of IBD	No
539	UC	Never	Never	No
540	UC	Never		No
541	UC	Ex-smoker before dg of IBD	Never	No
542	CD	Never	Yes, at dg of IBD	No
543	UC	Never	Yes, before dg of IBD	No
544	UC	Never	Never	No
545	CD	Continously	Never	No
546	CD	Never	Yes, at dg of IBD	Yes, after age of 20
547	CD	Ex-smoker after dg of IBD	Never	No
548	CD	Never	Never	No
549	UC	Continously	Never	No
550	UC	Ex-smoker before dg of IBD	Never	No
551	CD	Ex-smoker after dg of IBD	Never	No
552	CD	Ex-smoker after dg of IBD	Yes, before dg of IBD	No
553	UC	Never	Never	No
554	UC	Never	Yes, at dg of IBD	No
555	UC	Never	Never	No
556	UC	Never	Never	No
557	CD	Ex-smoker after dg of IBD	Never	No
558	UC	Ex-smoker before dg of IBD	Never	No
559	UC	Never	Never	No
560	UC	Never	Never	No
561	CD	Never	Never	No
562	UC	Ex-smoker before dg of IBD	Never	No
563	CD	Never	Never	No
564	UC	Continously	Never	No
565	UC	Continously	Never	No
566	UC	Never	Never	No
567	CD	Ex-smoker after dg of IBD	Yes, at dg of IBD	No
568	UC	Ex-smoker before dg of IBD	Never	No
569	UC	Ex-smoker after dg of IBD	Yes, before dg of IBD	No
570	CD	Ex-smoker after dg of IBD	Never	No
571	CD	Never	Yes, at dg of IBD	Yes, after age of 20
572	CD	Continously	Yes, before dg of IBD	Yes, before age of 20
573	UC	Ex-smoker after dg of IBD	Never	No
574	CD	Continously	Never	Yes, after age of 20
575	UC
576	CD	Never	Never	Yes, after age of 20
577	UC	Never	Never	No
578	UC	Ex-smoker before dg of IBD	Never	No
579	CD	Never	Never	No
580	UC	Ex-smoker after dg of IBD	Never	No
581	CD	Never	Never	No
582	UC	Never	Yes, at dg of IBD	No
583	UC	Never	Never	No
584	UC	Never	Yes, before dg of IBD	No
585	UC	Never	Yes, before dg of IBD	No
586	UC	Never	Never	No
587	CD	Continously	Never	No
588	UC	Never	Never	No
589	UC	Never	Never	No
590	CD	Never	Yes, before dg of IBD	No
591	CD	Ex-smoker before dg of IBD	Yes, at dg of IBD	No
592	CD	Never	Never	No
593	CD	Never	Never	No
594	UC
595	UC	Continously	Never	No
596	CD	Never	Never	No
597	UC	Never	Never	No
598	UC	Ex-smoker before dg of IBD	Never	No
599	UC	Ex-smoker before dg of IBD	Never	No
600	UC	Ex-smoker after dg of IBD	Never	No
601	CD	Continously	Never	No
602	UC	Ex-smoker before dg of IBD	Yes, before dg of IBD	No
603	UC	Never	Never	No
604	CD	Never	Never	No
605	UC	Never	Yes, before dg of IBD	Yes, before age of 20
606	CD	Continously	Yes, at dg of IBD	Yes, before age of 20
607	UC
608	CD	Never	Yes, before dg of IBD	No
609	UC	Ex-smoker before dg of IBD	Yes, at dg of IBD	No
610	UC	Continously	Yes, before dg of IBD	No
611	UC	Never	Never	No
612	CD	Continously	Never	No
613	CD	Never		No
614	CD	Continously		Yes, after age of 20
615	UC	Never	Never	No
616	UC	Never	Never	No
617	CD	Never	Never	Yes, before age of 20
618	UC	Never	Yes, at dg of IBD	No
619	CD	Continously	Never	No
620	CD	Never	Yes, at dg of IBD	Yes, after age of 20
621	UC	Never	Never	No
622	CD	Never		No
623	UC	Never	Never	No
624	UC	Never	Never	No
625	UC	Never	Yes, before dg of IBD	No
626	CD	Never	Never	No
627	UC	Never	Never	No
628	CD	Never		No
629	CD	Never	Never	No
630	UC	Ex-smoker before dg of IBD	Yes, before dg of IBD	No
631	UC	Never	Yes, before dg of IBD	No
632	UC	Continously	Yes, at dg of IBD	No
633	UC	Never	Never	No
634	UC	Continously	Yes, before dg of IBD	No
635	UC	Never	Never	No
636	CD	Never	Never	No
637	CD
638	UC	Never	Never	No
639	UC	Never	Yes, at dg of IBD	No
640	UC	Never	Never	No
641	CD	Never	Never	No
642	UC	Ex-smoker before dg of IBD	Never	No
643	CD	Never	Never	Yes, before age of 20
644	CD	Never	Never	No
645	UC	Ex-smoker before dg of IBD	Never	No
646	CD	Continously	Never	No
647	CD	Never	Never	No
648	CD	Ex-smoker before dg of IBD	Never	No
649	UC	Never	Never	Yes, after age of 20
650	UC	Ex-smoker before dg of IBD		No
651	UC	Ex-smoker before dg of IBD	Yes, before dg of IBD	No
652	CD	Never	Yes, before dg of IBD	Yes, after age of 20
653	CD	Ex-smoker before dg of IBD	Never	No
654	UC	Never	Never	No
655	UC	Never	Never	No
656	UC	Never	Never	No
657	CD	Ex-smoker after dg of IBD	Never	No
658	CD	Ex-smoker after dg of IBD	Never	No
659	CD	Never	Never	No
660	CD	Continously	Yes, before dg of IBD	No
661	UC	Ex-smoker before dg of IBD	Yes, at dg of IBD	No
662	CD	Never	Never	No
663	UC	Ex-smoker before dg of IBD	Never	No
664	CD	Ex-smoker after dg of IBD	Never	No
665	CD	Ex-smoker before dg of IBD	Never	Yes, before age of 20
666	CD	Ex-smoker before dg of IBD	Never	No
667	CD	Continously	Yes, at dg of IBD	No
668	UC	Never	Yes, before dg of IBD	No
669	CD	Never	Never	Yes, after age of 20
670	CD	Continously	Yes, before dg of IBD	No
671	UC	Never	Never	No
672	UC	Ex-smoker after dg of IBD	Never	No
673	UC	Never	Never	No
674	CD	Continously	Never	Yes, before age of 20
675	CD	Ex-smoker before dg of IBD	Never	No
676	UC	Never	Never	No
677	CD	Continously	Yes, at dg of IBD	No
678	UC	Ex-smoker before dg of IBD	Never	No
679	UC
680	CD	Continously	Never	No
681	UC	Ex-smoker after dg of IBD	Yes, before dg of IBD	No
682	CD	Continously	Never	No
683	UC	Ex-smoker after dg of IBD	Yes, at dg of IBD	No
684	CD	Continously	Never	No
685	UC	Ex-smoker before dg of IBD	Never	No
686	CD	Never	Never	No
687	CD	Never	Never	No
688	CD	Continously	Yes, at dg of IBD	No
689	CD	Continously	Never	No
690	CD	Never	Never	Yes, before age of 20
691	UC	Never	Never	No
692	CD	Never	Yes, before dg of IBD	Yes, after age of 20
693	UC	Never	Never	No
694	UC	Never	Never	No
695	UC	Ex-smoker after dg of IBD	Yes, before dg of IBD	No
696	UC	Continously		No
697	UC
698	UC	Never	Never	No
699	CD	Never	Yes, before dg of IBD	Yes, after age of 20
700	CD	Never	Yes, before dg of IBD	No
701	UC	Never	Yes, at dg of IBD	No
702	UC	Continously	Never	No
703	CD	Continously	Yes, at dg of IBD	Yes, before age of 20
704	CD	Ex-smoker after dg of IBD	Never	Yes, before age of 20
705	UC	Ex-smoker after dg of IBD	Yes, at dg of IBD	No
706	UC	Never	Yes, before dg of IBD	No
707	UC	Ex-smoker before dg of IBD	Never	No
708	CD	Never	Yes, at dg of IBD	No
709	CD	Never	Yes, before dg of IBD	Yes, before age of 20
710	CD	Continously	Never	No
711	UC	Never	Yes, before dg of IBD	No
712	UC	Ex-smoker before dg of IBD	Yes, before dg of IBD	No
713	CD	Never	Never	No
714	UC
715	UC	Never	Never	No
716	UC	Never	Never	No
717	CD	Never	Never	No
718	UC	Never	Yes, before dg of IBD	No
719	UC	Never	Yes, at dg of IBD	No
720	UC	Never	Yes, before dg of IBD	No
721	CD	Never	Yes, at dg of IBD	No
722	CD	Continously	Never	No
723	UC	Continously	Never	No
724	CD	Continously	Yes, before dg of IBD	Yes, after age of 20
725	CD	Ex-smoker after dg of IBD	Never	Yes, before age of 20
726	CD	Continously	Never	Yes, after age of 20
727	CD	Continously	Yes, at dg of IBD	No
728	UC	Ex-smoker before dg of IBD	Never	No
729	UC	Ex-smoker before dg of IBD	Yes, before dg of IBD	No
730	CD	Continously	Never	No
731	UC	Never	Yes, at dg of IBD	No
732	CD	Ex-smoker before dg of IBD	Yes, before dg of IBD	No
733	CD	Continously	Never	No
734	CD	Never	Never	No
735	CD	Never	Never	No
736	CD	Continously	Never	No
737	UC	Ex-smoker after dg of IBD	Never	No
738	UC	Never	Never	No
739	CD	Never	Yes, at dg of IBD	No
740	UC	Ex-smoker before dg of IBD	Yes, before dg of IBD	No
741	UC	Never	Yes, at dg of IBD	No
742	UC	Ex-smoker before dg of IBD	Never	No
743	UC	Never	Never	No
744	UC	Never	Never	No
745	CD	Continously	Yes, before dg of IBD	No
746	CD	Ex-smoker after dg of IBD	Never	No
747	CD	Ex-smoker after dg of IBD	Never	No
748	UC	Ex-smoker before dg of IBD	Never	No
749	UC	Ex-smoker before dg of IBD	Yes, before dg of IBD	No
750	UC	Never	Never	No
751	UC	Never	Never	No
752	UC	Ex-smoker before dg of IBD	Yes, at dg of IBD	No
753	CD	Ex-smoker after dg of IBD	Never	Yes, before age of 20
754	CD	Ex-smoker after dg of IBD	Never	No
755	CD	Continously	Yes, at dg of IBD	No
756	UC	Ex-smoker before dg of IBD	Never	No
757	CD	Continously	Never	No
758	UC	Ex-smoker before dg of IBD	Never	No
759	UC	Never	Yes, before dg of IBD	Yes, after age of 20
760	CD	Continously	Never	No
761	CD	Continously	Yes, at dg of IBD	No
762	UC	Ex-smoker before dg of IBD	Never	No
763	UC	Never	Never	No
764	UC	Ex-smoker before dg of IBD	Yes, before dg of IBD	Yes, before age of 20
765	UC	Ex-smoker before dg of IBD	Never	No
766	UC	Never	Never	No
767	UC	Never	Never	No
768	UC	Never	Never	Yes, before age of 20
769	UC	Ex-smoker before dg of IBD	Yes, before dg of IBD	No
770	UC	Never	Never	No
771	UC	Ex-smoker before dg of IBD	Never	No
772	UC	Never	Never	No
773	CD	Ex-smoker before dg of IBD	Yes, before dg of IBD	Yes, before age of 20
774	UC	Never	Yes, before dg of IBD	No
775	CD	Continously	Never	No
776	CD	Never	Yes, before dg of IBD	Yes, before age of 20
777	UC	Continously	Never	Yes, after age of 20
778	UC	Ex-smoker before dg of IBD	Yes, before dg of IBD	No
779	CD	Never	Never	No
780	UC	Never	Never	No
781	UC	Never	Yes, at dg of IBD	No
782	CD	Never	Never	No
783	UC	Never	Never	No
784	CD	Ex-smoker after dg of IBD	Never	No
785	CD	Continously	Never	No
786	UC	Never	Yes, at dg of IBD	No
787	CD	Continously	Never	No
788	CD	Ex-smoker before dg of IBD	Yes, before dg of IBD	No
789	CD	Never	Never	No
790	UC	Never	Yes, at dg of IBD	No
791	UC	Never	Never	No
792	CD	Ex-smoker before dg of IBD	Never	No
793	UC	Never	Never	No
794	CD	Ex-smoker after dg of IBD	Never	No
795	CD	Continously	Yes, at dg of IBD	No
796	CD	Never	Never	No
797	UC	Ex-smoker before dg of IBD	Never	No
798	CD	Continously	Yes, at dg of IBD	No
799	UC	Never	Yes, at dg of IBD	No
800	UC	Ex-smoker before dg of IBD	Yes, before dg of IBD	No
801	UC	Never	Never	No
802	UC	Continously	Never	No
803	CD	Ex-smoker after dg of IBD	Yes, at dg of IBD	No
804	UC	Ex-smoker after dg of IBD	Never	No
805	CD	Never	Never	No
806	CD	Never	Never	No
807	UC	Ex-smoker after dg of IBD	Never	No
808	UC	Never	Yes, at dg of IBD	No
809	CD	Never	Never	Yes, after age of 20
810	UC	Never	Yes, at dg of IBD	No
811	CD	Never	Never	No
812	UC	Ex-smoker before dg of IBD	Never	No
813	CD	Never	Never	Yes, after age of 20
814	UC	Never	Never	No
815	UC	Never	Never	No
816	CD	Never	Yes, before dg of IBD	No
817	CD	Never	Never	No
818	CD	Never	Never	No
819	CD	Never	Yes, at dg of IBD	Yes, before age of 20
820	CD	Ex-smoker before dg of IBD	Never	No
821	UC	Ex-smoker after dg of IBD	Yes, at dg of IBD	No
822	CD	Never	Never	No
823	CD	Continously	Yes, before dg of IBD	No
824	CD	Continously	Never	No
825	CD	Ex-smoker after dg of IBD	Never	No
826	UC	Ex-smoker after dg of IBD	Never	No
827	UC	Continously	Never	No
828	UC	Ex-smoker after dg of IBD	Never	No
829	UC	Ex-smoker before dg of IBD	Never	No
830	CD	Ex-smoker before dg of IBD	Never	No
831	UC	Never	Never	No
832	UC	Ex-smoker after dg of IBD	Never	No
833	CD	Ex-smoker before dg of IBD	Never	No
834	CD	Continously	Never	No
835	CD	Ex-smoker before dg of IBD	Never	Yes, after age of 20
836	CD	Ex-smoker after dg of IBD	Never	No
837	UC	Never	Never	No
838	UC	Never	Never	Yes, before age of 20
839	UC	Never	Yes, at dg of IBD	No
840	CD	Never	Never	Yes, after age of 20
841	CD	Never	Yes, at dg of IBD	No
842	UC
843	UC
844	UC	Ex-smoker after dg of IBD	Never	No
845	UC	Never	Yes, before dg of IBD	No
846	UC	Never	Never	No
847	UC
848	UC	Never	Yes, before dg of IBD	No
849	CD
850	CD	Continously	Yes, before dg of IBD	No
851	CD	Ex-smoker after dg of IBD	Yes, before dg of IBD	No
852	UC	Ex-smoker before dg of IBD	Never	Yes, before age of 20
853	CD	Ex-smoker after dg of IBD	Never	No
854	CD
855	CD
856	CD
857	UC
858	UC	Never	Never	No
859	UC	Ex-smoker before dg of IBD	Never	No
860	CD	Ex-smoker after dg of IBD	Never	No
861	UC
862	UC	Ex-smoker before dg of IBD	Never	No
863	UC	Ex-smoker before dg of IBD	Yes, before dg of IBD	No
864	CD	Ex-smoker after dg of IBD	Yes, at dg of IBD	No
865	CD
866	CD	Ex-smoker after dg of IBD	Never	No
867	UC
868	CD	Continously	Never	No
869	CD
870	CD
871	UC
872	UC	Never	Yes, before dg of IBD	No
873	CD
874	CD	Continously	Never	No
875	UC	Never	Never	No
876	CD	Ex-smoker after dg of IBD	Yes, before dg of IBD
877	CD
878	UC	Never	Yes, at dg of IBD	No
879	UC	Ex-smoker after dg of IBD	Never	No
880	CD	Continously	Yes, at dg of IBD	No
881	CD	Never	Never	No
882	CD	Continously	Never	No
883	UC
884	CD
885	CD	Ex-smoker before dg of IBD	Never	No
886	CD	Never	Yes, before dg of IBD	No
887	UC
888	UC	Never	Never	No
889	CD	Never	Never	No
890	UC	Ex-smoker before dg of IBD	Never	No
891	UC	Never	Yes, at dg of IBD	No
892	UC	Never	Never	No
893	UC	Continously	Yes, before dg of IBD	No
894	CD	Continously	Yes, at dg of IBD	Yes, before age of 20
895	CD	Continously	Never	No
896	CD	Never	Never	No
897	UC	Continously	Yes, at dg of IBD	No
898	CD
899	CD	Never	Never	No
900	CD
901	UC	Ex-smoker after dg of IBD	Never	No
902	CD
903	UC	Continously	Yes, before dg of IBD	No
904	CD
905	CD	Never	Yes, before dg of IBD	Yes, after age of 20
906	CD
907	CD	Continously	Never	No
908	CD	Continously	Never	Yes, before age of 20
909	CD	Continously	Never	No
910	CD	Never	Never	No
911	UC

## Sheet: Dg
ID	Type	Behaviour	Location	Behaviour	Location	Time
1	CD	B3p	L2	B3p	L2	#REF!
2	CD	B1	L2	B1	L2	#REF!
3	UC	Mild	E3	Inaktív	E3	#REF!
4	UC	Moderate	E3	Moderate	E3	#REF!
5	UC	Severe	E2	Moderate	E3	#REF!
6	UC	Moderate	E2	Moderate	E2	#REF!
7	UC	Moderate	E2	Moderate	E2	#REF!
8	CD	B3	L3	B3	L3	#REF!
9	CD	B3	L3	B3	L3	#REF!
10	CD	B3p	L3	B3p	L3	#REF!
11	CD	B3	L2	B3	L2	#REF!
12	CD	B1	L3	B1	L3	#REF!
13	CD	B1	L1	B1	L2	#REF!
14	UC	Mild	E3	Mild	E3	#REF!
15	CD	B1	L1	B1	L1	#REF!
16	CD	B3	L3	B3	L3	#REF!
17	CD	B1	L3	B1	L3	#REF!
18	UC	Mild	E2	Mild	E2	#REF!
19	CD	B1	L3	B1	L3	#REF!
20	CD	B2	L3	B2	L3	#REF!
21	CD	B1	L1	B1	L1	#REF!
22	CD	B3p	L3	B3p	L3	#REF!
23	CD	B1	L1	B1		#REF!
24	UC	Inaktív	E2	Mild	E2	#REF!
25	CD	B1	L3+L4	B1	L3+L4	#REF!
26	CD	B3	L3	B3	L3	#REF!
27	CD	B2	L3+L4	B2	L3+L4	#REF!
28	UC	Moderate	E2	Severe	E2	#REF!
29	UC	Moderate	E2	Moderate	E2	#REF!
30	CD	Moderate	L3	Moderate	E3	#REF!
31	CD	B3	L3	B3	L3	#REF!
32	UC	Moderate	E3	Severe	E2	#REF!
33	CD	B1	L3	B1	L3	#REF!
34	CD	B3	L1	B3p	L3	#REF!
35	UC	Severe	E2	Severe	E2	#REF!
36	UC	Severe	E2	Severe	E2	#REF!
37	UC	Severe	E3	Severe	E3	#REF!
38	CD	B2	L4	B2	L4	#REF!
39	UC	Moderate	E2	Moderate	E3	#REF!
40	CD	B1	L3	B1	L3	#REF!
41	CD	B3p	L3	B3p	L3	#REF!
42	CD	B1	L2	B1	L2	#REF!
43	CD	B2	L3	B2	L3	#REF!
44	CD	Mild	E2	B1	L2	#REF!
45	UC	Mild	E2	Mild	E2	#REF!
46	UC	Moderate	E2	Moderate	E2	#REF!
47	CD	B3	L3	B3	L3	#REF!
48	UC	Severe	E3	Severe	E3	#REF!
49	CD	B1	L2	B1	L2	#REF!
50	UC	Mild	E3	Mild	E3	#REF!
51	CD	B3	L2	B3	L2	#REF!
52	CD	B2	L2	B2	L2	#REF!
53	CD	B1	L1	B1	L1	#REF!
54	UC	Moderate	E3	Moderate	E3	#REF!
55	CD	B2	L2	B3	L2	#REF!
56	CD	B3	L2	B3	L2	#REF!
57	CD	B2	L3	B2	L2	#REF!
58	UC	Severe	E3	Severe	E3	#REF!
59	CD	B1	L3	B1	L3	#REF!
60	UC	Mild	E2	Moderate	E3	#REF!
61	UC	Severe	E3	Severe	E3	#REF!
62	UC		E2			#REF!
63	UC	Moderate	E2	Mild	E3	#REF!
64	UC	Moderate	E2	Moderate	E2	#REF!
65	UC	Mild	E2	Mild	E2	#REF!
66	CD	B1	L3	B1	L3	#REF!
67	UC	Moderate	E3	Moderate	E3	#REF!
68	UC	Moderate	E2	Moderate	E2	#REF!
69	UC	Moderate	E3	Moderate	E3	#REF!
70	UC	Moderate	E3	Moderate	E3	#REF!
71	CD	B2	L1			#REF!
72	UC	Mild	E3	Moderate	E3	#REF!
73	UC	Mild	E2	Inaktív	E2	#REF!
74	UC	Severe	E3	Moderate	E3	#REF!
75	CD	B3p	L3	B3p	L3	#REF!
76	CD	B1	L2	B1p	L2	#REF!
77	UC	Mild	E2	Severe	E3	#REF!
78	UC	Inaktív	E3	Mild	E3	#REF!
79	UC	Moderate	E2	Moderate	E2	#REF!
80	CD	B1	L1	B1	L1	#REF!
81	UC		E3	Moderate	E3	#REF!
82	UC	Moderate	E2	Inaktív	E3	#REF!
83	CD	B1	L2	B1	L2	#REF!
84	UC	Mild	E2	Inaktív	E2	#REF!
85	UC	Severe	E3	Severe	E3	#REF!
86	UC	Mild	E2	Mild	E2	#REF!
87	UC	Moderate	E3	Moderate	E3	#REF!
88	CD	B3	L3	B2	L1	#REF!
89	UC		E2	Mild	E2	#REF!
90	UC	Moderate	E2	Inaktív	E2	#REF!
91	UC		E2	Inaktív	E2	#REF!
92	UC	Mild	E2	Inaktív	E2	#REF!
93	UC	Moderate	E3	Moderate	E2	#REF!
94	UC	Moderate	E2	Moderate	E2	#REF!
95	UC	Mild	E2	Mild	E2	#REF!
96	CD	Severe	L2	B1	L2	#REF!
97	UC	Mild	E2	Inaktív	E2	#REF!
98	UC	Moderate	E2	Mild	E2	#REF!
99	CD	B1	L2	B1	L1	#REF!
100	UC	Inaktív	E3			#REF!
101	CD	B2	L1	B3	L1	#REF!
102	CD	B2	L3	B1	L2	#REF!
103	UC	Moderate	E2	Moderate	E2	#REF!
104	UC	Moderate	E2	Mild	E2	#REF!
105	UC		E2	Mild	E2	#REF!
106	UC	Moderate	E2	Moderate	E3	#REF!
107	UC	Mild	E3	Inaktív	E2	#REF!
108	UC	Moderate	E2	Inaktív	E2	#REF!
109	UC	Mild	E2	Moderate	E2	#REF!
110	UC	Moderate	E2	Mild	E2	#REF!
111	CD	B3	L1	B2	L1	#REF!
112	UC	Moderate	E3	Inaktív	E3	#REF!
113	UC	Mild	E2	Inaktív	E2	#REF!
114	UC	Inaktív	E3			#REF!
115	UC		E3	Moderate	E3	#REF!
116	UC	Moderate	E2	Inaktív	E2	#REF!
117	UC	Mild	E3	Inaktív	E2	#REF!
118	UC	Moderate	E2	Moderate	E2	#REF!
119	UC	Moderate	E2	Inaktív	E2	#REF!
120	CD	B1	L1	B1	L1	#REF!
121	UC		E3	Severe	E3	#REF!
122	UC	Moderate	E2	Inaktív	E2	#REF!
123	UC	Moderate	E3	Inaktív	E2	#REF!
124	UC	Mild	E2	Mild	E3	#REF!
125	UC	Mild	E2	Severe	E3	#REF!
126	CD	B1p	L1	B3p	L1+L4	#REF!
127	UC	Mild	E2	Mild	E2	#REF!
128	CD	B1	L2	B1	L3	#REF!
129	CD	B1	L2	B1	L3+L4	#REF!
130	CD	B1	L1	B1	L1	#REF!
131	UC	Mild	E2	Mild	E2	#REF!
132	CD	B2	L3	B3	L1	#REF!
133	UC	Mild	E2	Inaktív	E2	#REF!
134	UC	Mild	E2	Moderate	E3	#REF!
135	UC	Severe	E3	Mild	E3	#REF!
136	CD	B1	L3	B1	L3	#REF!
137	CD	B3p	L3	B2	L3	#REF!
138	UC		E2	Moderate	E3	#REF!
139	CD	B1	L2	B1	L2	#REF!
140	CD	B1	L2	B1	L2	#REF!
141	UC	Severe	E3	Moderate	E2	#REF!
142	CD	B2	L3	B3	L3	#REF!
143	CD	B1	L1	B1	L1	#REF!
144	UC	Mild	E2	Mild	E2	#REF!
145	CD	B3p	L1	B3	L1	#REF!
146	CD	Mild	L2	B1	L2	#REF!
147	UC	Mild	E2	Mild	E2	#REF!
148	UC		E2			#REF!
149	UC	Moderate	E2	Moderate	E2	#REF!
150	UC	Moderate	E3	Mild	E3	#REF!
151	CD	B2	L3	B2	L3	#REF!
152	UC	Severe	E3	Inaktív	E2	#REF!
153	CD	B1p	L2	B3p	L2	#REF!
154	UC	Severe	E3	Mild	E2	#REF!
155	CD	B2	L1	B1	L1	#REF!
156	CD	B1	L1			#REF!
157	UC	Moderate	E3	Moderate	E3	#REF!
158	UC	Mild	E2			#REF!
159	CD	B3	L3	B3	L3	#REF!
160	UC	Severe	E3	Severe	E3	#REF!
161	UC	Mild	E2	Mild	E2	#REF!
162	UC	Mild	E3			#REF!
163	UC	Moderate	E2	Inaktív	E2	#REF!
164	UC	Moderate	E2	Mild	E2	#REF!
165	UC	Mild	E2	Severe	E3	#REF!
166	UC	Mild	E2	Mild	E2	#REF!
167	UC	Moderate	E2	Inaktív	E3	#REF!
168	UC	Mild	E2	Inaktív	E2	#REF!
169	UC	Moderate	E3	Mild	E3	#REF!
170	CD	B2	L2	B2	L2	#REF!
171	UC	Inaktív	E2	Inaktív	E2	#REF!
172	CD	B1p	L2	B1	L2	#REF!
173	UC	Moderate	E3	Moderate	E2	#REF!
174	UC	Moderate	E2	Moderate	E2	#REF!
175	UC	B2	L3	B2	L1	#REF!
176	CD	B2	L4	B1	L1	#REF!
177	UC	Mild	E2	Severe	E3	#REF!
178	UC	Mild	E2	Moderate	E2	#REF!
179	CD	B1	L3	Mild	E3	#REF!
180	CD	B3	L2	B3	L2	#REF!
181	UC	Moderate	E2	Mild	E2	#REF!
182	UC	Mild	E2	Mild	E2	#REF!
183	CD	B1	L3	B1	L1	#REF!
184	CD	B1	L2	B1	L2	#REF!
185	CD	B1	L2	B1	L2	#REF!
186	UC	Moderate	E2	B1	L2	#REF!
187	UC		E3	Mild	E3	#REF!
188	CD	B1	L2	B1	L2	#REF!
189	CD	B2	L2	B2	L2	#REF!
190	UC	Mild	E3	Mild	E3	#REF!
191	UC	Severe	E3	Inaktív	E3	#REF!
192	UC	Mild	E2	Inaktív	E2	#REF!
193	UC	Mild	E2	Inaktív	E2	#REF!
194	CD	B3p	L2	B3p	L2	#REF!
195	CD	B1	L2	B2p	L2	#REF!
196	CD	B3	L1	B3	L1	#REF!
197	CD	B2	L1	B2	L1	#REF!
198	UC	Moderate	E2	Moderate	E2	#REF!
199	CD	B3	L3	B3	L3	#REF!
200	UC	Moderate	E2	Inaktív	E2	#REF!
201	CD	B3p	L1	B3	L3	#REF!
202	CD	B3	L3	B1	L2	#REF!
203	UC	Moderate	E2	Mild	E2	#REF!
204	CD	Mild	E2	B1	L1+L4	#REF!
205	UC	Mild	E2	Mild	E3	#REF!
206	CD	B3	L2	B3	L2	#REF!
207	CD	B1	L2	B2	L2	#REF!
208	CD	B1	L3	B1	L2	#REF!
209	CD	B2	L2	B2	L2	#REF!
210	UC	Moderate		Moderate	E2	#REF!
211	CD	B2	L1	B2	L3	#REF!
212	CD	B1	L2	B1	L2	#REF!
213	CD	B3p	L3	B3p	L3	#REF!
214	CD	B1	L1	B1p	L1	#REF!
215	CD	B3	L1	B3	L1	#REF!
216	CD	B1	L2	B3	L2	#REF!
217	CD	Moderate	L2	B3	L2	#REF!
218	CD	B2	L2	B2	L2	#REF!
219	UC	Mild	E2	Moderate	E3	#REF!
220	UC	Moderate	E2			#REF!
221	CD	B1	L2	B1	L2	#REF!
222	UC	Mild	E2			#REF!
223	CD	B1	L2	B1	L2	#REF!
224	CD	B1	L2			#REF!
225	UC	Moderate	E3	Moderate	E2	#REF!
226	UC	Mild	E3	Severe	E3	#REF!
227	CD	B1	L2	B1	L2	#REF!
228	UC	Inaktív	E2	Mild	E2	#REF!
229	UC	B3p	L3	B3p	L3	#REF!
230	CD	B1	L2	B3	L3	#REF!
231	UC	Mild	E2	Mild	E2	#REF!
232	CD	B2	L3	B2	L3	#REF!
233	UC	Moderate	E2	Moderate	E2	#REF!
234	CD	B1	L3	B3	L3	#REF!
235	CD	B2	L2	B1	L2	#REF!
236	UC	Inaktív	E2	Mild	E3	#REF!
237	CD	B1	L3	B1	L3	#REF!
238	UC	Moderate	E2	Inaktív	E2	#REF!
239	CD	B1	L2	B1	L2	#REF!
240	CD	B2	L2	B3p	L2	#REF!
241	CD	B2	L2	B2	L3	#REF!
242	UC	Moderate	E3	Inaktív	E3	#REF!
243	UC	Moderate	E3			#REF!
244	UC	B2	L2	Mild	E2	#REF!
245	UC	B2	L2	B2	L2	#REF!
246	CD	B2	L2	B3p	L2	#REF!
247	CD	B2p	L1	B2p	L1	#REF!
248	UC	Moderate	E2	Moderate	E2	#REF!
249	UC	Inaktív	E3			#REF!
250	UC	Mild	E2	Severe	E3	#REF!
251	CD	B3	L1	B3	L1	#REF!
252	UC	Severe	E3	Inaktív	E2	#REF!
253	CD	B1	L2	B3p	L2	#REF!
254	CD	Moderate	E2	B1	L2	#REF!
255	CD	B1	L3	B3	L4	#REF!
256	CD	B1	L2	B1	L2	#REF!
257	CD	B2	L1	B2	L1	#REF!
258	UC	Mild	E2	Mild	E2	#REF!
259	UC	Mild	E2	Mild	L2	#REF!
260	UC	Mild	E3	Mild	E3	#REF!
261	CD	B2	L1	B2	L1	#REF!
262	CD	B3p	L2	B3p	L2	#REF!
263	CD	B1	L3+L4	B3p	L3	#REF!
264	CD	B3	L1	B3	L1	#REF!
265	CD	B2	L2	B1	L2	#REF!
266	UC	Moderate	E3	Moderate	E3	#REF!
267	UC	Mild	E2			#REF!
268	UC	Moderate	E3	Mild	E2	#REF!
269	UC	Mild	E2	Inaktív	E2	#REF!
270	UC	Inaktív	E2	Inaktív	E2	#REF!
271	UC	Mild	E2	Moderate	E3	#REF!
272	CD	B3p	L2	B3p	L2	#REF!
273	CD	B1	L3	B1	L3	#REF!
274	CD	B3	L3	B3	L3	#REF!
275	UC	Mild	E2	Mild		#REF!
276	UC	Moderate	E3	Severe	E3	#REF!
277	CD	B3	L1	B1	L2	#REF!
278	UC	Moderate	E2	Severe	E3	#REF!
279	CD	B3p	L2	B2	L2	#REF!
280	UC	Mild	E3			#REF!
281	UC	Mild	E2	Inaktív	E2	#REF!
282	CD	B2	L1	B2	L1	#REF!
283	UC	Inaktív	E2	Inaktív	E2	#REF!
284	CD	B2	L1	B1	L3	#REF!
285	UC	Mild	E2	Moderate	E3	#REF!
286	UC	Mild	E2	Mild	E2	#REF!
287	UC	Moderate	E2	Moderate	E2	#REF!
288	UC	Moderate	E3	Mild	E3	#REF!
289	UC	Mild	E2	Mild	E3	#REF!
290	CD	B1	L1+L4	B1	L1	#REF!
291	CD	B3	L1	B3p	L3	#REF!
292	UC	Mild	E2	Inaktív	E2	#REF!
293	UC	Mild	E2	Inaktív	E2	#REF!
294	UC	Mild	E2	Inaktív	E2	#REF!
295	CD	B1	L2	B1	L2	#REF!
296	UC	Severe				#REF!
297	UC	Moderate	E2	Mild	E2	#REF!
298	CD	Moderate	L2	B3	L3+L4	#REF!
299	UC	Mild	E2	Inaktív	E2	#REF!
300	UC	Severe	E3	Severe	E3	#REF!
301	UC	Mild	E2	Mild	E2	#REF!
302	UC	Severe	E2	Inaktív	E2	#REF!
303	UC					#REF!
304	UC	Moderate	E2	Moderate	E2	#REF!
305	CD	B3p	L3	B3p	L3	#REF!
306	CD	B1	L3	B1	L3	#REF!
307	CD	B2	L3	B2	L3	#REF!
308	CD	B1	L3	Moderate	E2	#REF!
309	CD	B1	L3	B1	L2	#REF!
310	UC					#REF!
311	CD	B1	L1	B1	L1	#REF!
312	CD	B1	L2	B1	L2	#REF!
313	UC	Moderate	E3	Moderate	E2	#REF!
314	CD	B3	L3	B1	L1	#REF!
315	CD	B1	L1	B1	L1	#REF!
316	UC	Mild	E2	Inaktív	E2	#REF!
317	UC					#REF!
318	UC	Moderate	E2	Mild	E2	#REF!
319	UC	Mild	E2	Moderate	E2	#REF!
320	UC	Moderate	E2	Moderate	E2	#REF!
321	UC	Mild	E2	Mild	E2	#REF!
322	CD	B2	L1	B2	L1	#REF!
323	CD	B1	L2	B1	L1	#REF!
324	CD	B2	L1			#REF!
325	UC	Moderate	E2	Mild	E2	#REF!
326	UC	Moderate	E2	Moderate	E2	#REF!
327	UC	Mild	E2	Mild	E2	#REF!
328	CD	B1	L3	B1	L3	#REF!
329	CD	B3p	L2	B3p		#REF!
330	UC	Mild	E2	Mild	E2	#REF!
331	UC	Mild	E2	Mild	E2	#REF!
332	CD	B1	L2	B1	L2	#REF!
333	CD	B1	L2	B1	L2	#REF!
334	UC	B2p	L3	Severe	E2	#REF!
335	CD	B2	L2	B2	L2	#REF!
336	UC	Mild	E2	Inaktív	E3	#REF!
337	CD	B2	L2	B2	L3	#REF!
338	CD	B3	L1	B2	L1	#REF!
339	UC	Mild	E2	Moderate	E2	#REF!
340	CD	B1	L3			#REF!
341	UC	Moderate	E2	Inaktív	E2	#REF!
342	UC	Moderate	E3	Severe	E3	#REF!
343	CD	B1	L3+L4	B1	L3+L4	#REF!
344	CD	B2	L2	B1	L2	#REF!
345	UC	Moderate	E2	Mild	E3	#REF!
346	UC	Moderate	E2	Severe	E2	#REF!
347	CD	B1p	L3	B2	L2	#REF!
348	CD	B2	L1	B2	L1	#REF!
349	CD	B1	L1	B2	L1	#REF!
350	CD	B3	L1	B3	L1	#REF!
351	UC	Mild	E2	Mild	E2	#REF!
352	UC	Mild	E2	Mild	E2	#REF!
353	CD	B2	L1	B2	L1	#REF!
354	UC	Severe	E2	Severe	E2	#REF!
355	UC	Moderate	E2	Moderate	E3	#REF!
356	CD	B1	L2	B3	L3	#REF!
357	UC					#REF!
358	CD	B1	L1+L4			#REF!
359	UC	Inaktív	E2	Inaktív	E2	#REF!
360	UC	Moderate	E3	Inaktív	E2	#REF!
361	UC	Mild	E2	Mild	E2	#REF!
362	CD	B3	L3	B3	L1	#REF!
363	CD	B1p	L1	B1	L1	#REF!
364	CD	B2	L2	B2	L2	#REF!
365	UC	Inaktív	E2	Inaktív	E2	#REF!
366	CD	Mild	E2	B3	L3	#REF!
367	CD	B1	L1			#REF!
368	UC	Mild	E2	Mild	E2	#REF!
369	CD	B3	L2	B1	L2	#REF!
370	UC	Mild	E2	Moderate	E2	#REF!
371	UC	Mild	E2	Mild	E2	#REF!
372	CD	B2	L1	B1	L1	#REF!
373	UC	Moderate	E2			#REF!
374	UC	Moderate	E2	Moderate	E2	#REF!
375	CD	B2	L2	B2	L2	#REF!
376	CD	B3	L3	B3	L3	#REF!
377	UC	Mild	E2	Inaktív	E2	#REF!
378	UC	Moderate	E3	Moderate	E3	#REF!
379	UC	Moderate	E3			#REF!
380	UC	Mild	E2	Mild	E3	#REF!
381	CD	B3	L3	B2	L3	#REF!
382	CD	B1	L2	B1	L2	#REF!
383	CD	B3	L2			#REF!
384	CD	B2	L1	B2	L1	#REF!
385	CD	B1	L3	B1	L3	#REF!
386	CD	B1	L2	B1	L1	#REF!
387	UC		E3	Mild	E3	#REF!
388	CD	B3p	L3	B2	L3	#REF!
389	UC	Mild	E3	Inaktív	E2	#REF!
390	CD	B3p	L2	B3p	L2	#REF!
391	CD	B2	L3	B2	L3	#REF!
392	UC	Moderate	E2	Mild	E3	#REF!
393	UC	Moderate	E2	Moderate	E2	#REF!
394	UC	Mild	E2	Moderate	E2	#REF!
395	UC	Mild	E2	Inaktív	E2	#REF!
396	CD	B1	L1	B2	L1	#REF!
397	UC	Moderate	E3			#REF!
398	CD	B1	L2	B1	L2	#REF!
399	UC	Severe	E3	Severe	E3	#REF!
400	UC	Moderate	E2	Moderate	E2	#REF!
401	CD	B3p	L2	B1	L2	#REF!
402	CD	B1	L1	B1	L1	#REF!
403	UC	Mild	E2	Mild	E2	#REF!
404	UC	Severe	E2	Mild	E3	#REF!
405	CD	B1	L2	B3p	L2	#REF!
406	CD	B1p	L2	B1	L1	#REF!
407	CD	B1	L3	B2	L3	#REF!
408	UC	Moderate	E3	Severe		#REF!
409	UC	Moderate	E3	Moderate	E2	#REF!
410	CD	B2	L1	B2	L1	#REF!
411	UC	Severe	E3	Moderate	E3	#REF!
412	UC	Mild	E2	Inaktív	E2	#REF!
413	UC	Mild	E2	Inaktív	E2	#REF!
414	UC	Mild	E2	Mild	E2	#REF!
415	CD	B3	L2	B1	L3	#REF!
416	UC	Moderate	E3	Mild	E3	#REF!
417	UC	Moderate	E3	Inaktív	E2	#REF!
418	UC	Mild	E2	Mild	E2	#REF!
419	CD	B3p	L2	B3p	L3	#REF!
420	UC	Mild	E3	Moderate	E2	#REF!
421	CD	B1	L3	B1	L2	#REF!
422	CD	B1	L3	B1	L3	#REF!
423	UC	Moderate	E3	Inaktív	E3	#REF!
424	CD	B3	L2	B3	L2	#REF!
425	CD	B1	L3	B2	L3	#REF!
426	CD	B3	L2	B3	L2	#REF!
427	CD	B2	L3	B1	L1	#REF!
428	UC	Mild	E2	Mild	E2	#REF!
429	UC	Mild	E2	Mild	E2	#REF!
430	CD	B3	L3	B3	L1	#REF!
431	CD	B2p	L3			#REF!
432	UC	Mild	E2	Inaktív	E2	#REF!
433	CD	B3p	L3	B3p	L3	#REF!
434	UC	Moderate	E2	Moderate	E2	#REF!
435	UC	B3	L1	B3	L1	#REF!
436	CD	B2	L2	B1	L3	#REF!
437	UC	Moderate	E3			#REF!
438	CD	B3	L1	B3	L1	#REF!
439	UC	Moderate	E2	Moderate	E2	#REF!
440	UC	Mild	E2	Moderate	E2	#REF!
441	UC	Mild	E2	Moderate	E2	#REF!
442	CD	B1	L1	B1	L1	#REF!
443	CD	B3p	L3	B3p	L3	#REF!
444	CD	B3p	L3	B3p	L3	#REF!
445	CD	B2	L1	B2	L1	#REF!
446	UC	Severe	E3	Mild	E3	#REF!
447	UC	Mild	E2			#REF!
448	UC	Mild	E2	Inaktív	E2	#REF!
449	UC	Mild	E3	Moderate	E2	#REF!
450	CD	B1	L2	B3p	L2	#REF!
451	UC	Mild	E2	Inaktív	E2	#REF!
452	CD	B2	L3	B2	L1	#REF!
453	UC	Mild	E2	Mild	E2	#REF!
454	CD	B1	L4	B2	L4	#REF!
455	CD	B1	L2	B1	L2	#REF!
456	UC	Mild	E2	Mild	E2	#REF!
457	UC	Mild	E2	Mild	E2	#REF!
458	UC	Mild	E2	Mild	E2	#REF!
459	CD	B2	L3	B2	L3	#REF!
460	UC	Moderate	E2			#REF!
461	UC			Mild	E2	#REF!
462	CD	B1	L2	B1	L2	#REF!
463	CD	B2p	L2	B2	L1	#REF!
464	UC	Severe	E3	Severe	E3	#REF!
465	UC	Inaktív	E2	Moderate	E2	#REF!
466	UC	Mild	E2	Mild	E2	#REF!
467	CD	B1	L1	B1	L1	#REF!
468	CD	B1	L1	B1	L1	#REF!
469	CD	B1	L2	B1	L2	#REF!
470	UC					#REF!
471	CD	B2	L1	B2	L1	#REF!
472	UC	Mild	E3	Inaktív	E3	#REF!
473	UC	Severe	E2	Severe	E3	#REF!
474	UC	Inaktív	E2	Mild	E2	#REF!
475	UC	Mild	E2	Severe	E3	#REF!
476	CD	B3p	L1	B3	L3	#REF!
477	CD	Moderate	E2			#REF!
478	CD	B1	L2	B1	L2	#REF!
479	CD	B1	L1	B2	L1	#REF!
480	UC	Mild	E3	Inaktív	E2	#REF!
481	UC	Mild	E2	Mild	E2	#REF!
482	CD	Mild	E2	B3p	L3	#REF!
483	UC	Moderate	E2	Mild	E3	#REF!
484	UC	Severe	E3	Severe	E3	#REF!
485	UC	Moderate	E3	Moderate	E3	#REF!
486	UC	Moderate	E2	Moderate	E2	#REF!
487	UC	Moderate	E3	Moderate	E3	#REF!
488	UC	Moderate	E2	Mild		#REF!
489	UC	Mild	E2	Mild	E2	#REF!
490	UC	Mild	E2	Mild	E2	#REF!
491	UC	Mild	E2	Mild	E2	#REF!
492	UC	Inaktív	E3	Mild	E3	#REF!
493	UC	Severe	E2	B1	L2	#REF!
494	CD	B1	L2	B1	L2	#REF!
495	UC	Mild	E2	Inaktív	E2	#REF!
496	CD	B3	L1	B3	L1	#REF!
497	UC	Moderate	E3	Moderate	E3	#REF!
498	CD	B1	L3+L4	B1	L3+L4	#REF!
499	CD	B1	L1	B1	L1	#REF!
500	UC	Moderate	E2	Mild	E2	#REF!
501	CD	B2	L2	B3p	L2	#REF!
502	UC	Mild	E2	Mild	E2	#REF!
503	CD	B1	L1	B1	L1	#REF!
504	UC	Mild	E2	Inaktív	E2	#REF!
505	UC	Mild	E2	Mild	E2	#REF!
506	UC	Mild	E2	Mild	E3	#REF!
507	CD	B3p	E2	B3	L2	#REF!
508	UC			Severe	E2	#REF!
509	CD	B2	L1	B2	L1	#REF!
510	CD	B3p	L2	B3p	L2	#REF!
511	UC	Mild	E2	Mild	E2	#REF!
512	CD	B3p	L2	B3p	L2	#REF!
513	CD	B3p	L2	B3	L3	#REF!
514	UC	B3	L2	Moderate	E2	#REF!
515	CD	B1p	L3	B1p	L3	#REF!
516	CD	B2	L3	B3	L3	#REF!
517	CD	B1	L2	B1	L2	#REF!
518	CD	B2	L1	B2	L1	#REF!
519	UC	Moderate	E2	Mild	E2	#REF!
520	CD	B2	L1	B2	L1	#REF!
521	CD	Mild	E2	B3p	L2	#REF!
522	UC	Mild	E2	Moderate	E2	#REF!
523	UC	Mild	E2	Moderate	E2	#REF!
524	CD	B1	L2	B2	L2	#REF!
525	CD	B1	L3	B1	L3	#REF!
526	CD	B3p	L3	B3p	L3	#REF!
527	CD	B1	L3	B1	L3	#REF!
528	CD	B1	L2	B1	L3	#REF!
529	CD	B2p	L2	B2	L2	#REF!
530	UC	Severe	E3	Severe	E3	#REF!
531	UC	Severe	E3			#REF!
532	CD	B2	L1	B2	L1	#REF!
533	CD	B1	L1	B1	L1	#REF!
534	UC	Moderate	E2	Moderate	E3	#REF!
535	UC	Moderate	E3	Moderate	E3	#REF!
536	UC	Mild	E2	Inaktív	E2	#REF!
537	CD	B1	L3	B1	L3	#REF!
538	CD	B2	L3	B2	L3	#REF!
539	UC	Severe	E3	Severe	E3	#REF!
540	UC	Severe	E3	Severe	E3	#REF!
541	UC	Moderate	E3	Moderate	E3	#REF!
542	CD	B1	L1	B3	L3	#REF!
543	UC	Mild	E2	Moderate	E2	#REF!
544	UC	Moderate	E2	Moderate	E2	#REF!
545	CD	B1	L3	B3	L3	#REF!
546	CD	B3	L3	B3	L3	#REF!
547	CD	Moderate	E2	B1	L2	#REF!
548	CD	B3	L3	B3	L1	#REF!
549	UC		E3	Mild	E3	#REF!
550	UC	Mild	E2	Severe	E2	#REF!
551	CD	B3p	L1	B1p	L1	#REF!
552	CD	B1	L4	B1	L1+L4	#REF!
553	UC	Mild	E2	Mild	E2	#REF!
554	UC	Moderate	E2	Mild	E2	#REF!
555	UC	Mild	E3	Mild	E3	#REF!
556	UC	B3	L2	B3	L2	#REF!
557	CD	B3p	L2	B3	L2	#REF!
558	UC	Moderate	E2	Moderate	E2	#REF!
559	UC	Mild	E2	Mild	E2	#REF!
560	UC	Moderate	E2	Mild	E2	#REF!
561	CD	B3	L3	B1	L3	#REF!
562	UC	Mild	E2	Mild	E2	#REF!
563	CD	B3p	E2	B3	L2	#REF!
564	UC	Mild	E3			#REF!
565	UC	Mild	E2	Mild	E2	#REF!
566	UC	Mild	E2	Mild	E2	#REF!
567	CD	B1	L2	B1	L2	#REF!
568	UC	Moderate	E3	Moderate	E3	#REF!
569	UC	Mild	E3	Moderate	E3	#REF!
570	CD	B2	L1	B2	L1	#REF!
571	CD	B1	L1	B2	L1	#REF!
572	CD	B3	L3	B3	L3	#REF!
573	UC	Moderate	E2	Mild	E2	#REF!
574	CD	B3	L3	B1	L2	#REF!
575	UC	Mild	E2	Mild	E2	#REF!
576	CD	B1	L2	B1	L2	#REF!
577	UC	Mild	E2	Inaktív	E2	#REF!
578	UC	Inaktív	E2	Inaktív	E2	#REF!
579	CD	B1	E2	Moderate	E3	#REF!
580	UC	Moderate	E3	Severe	E3	#REF!
581	CD	B1	L2	B1	L1	#REF!
582	UC	Severe	E2	Severe	E2	#REF!
583	UC		E2	Mild	E3	#REF!
584	UC	Moderate	E2	Mild	E2	#REF!
585	UC	Inaktív	E2	Inaktív	E2	#REF!
586	UC	Mild	E2	Mild	E2	#REF!
587	CD	B2p	L2	B3	L2	#REF!
588	UC	Mild	E3	Inaktív	E2	#REF!
589	UC	Mild	E2	Moderate	E2	#REF!
590	CD	B1	L1	B1	L3	#REF!
591	CD	B1	L1	B1	L1	#REF!
592	CD	B1	L3	B1	L2	#REF!
593	CD	B1	L2	B1	L2	#REF!
594	UC	Moderate	E3	Moderate	E3	#REF!
595	UC	Mild	E2	Inaktív	E2	#REF!
596	CD	B1	L1	B2	L3	#REF!
597	UC	Mild	E2	Mild	E2	#REF!
598	UC	Moderate	E2	Inaktív	E2	#REF!
599	UC	Moderate	E2	Moderate	E2	#REF!
600	UC		E2	Severe	E3	#REF!
601	CD	B1	L2	B1	L2	#REF!
602	UC	Severe	E3	Mild	E3	#REF!
603	UC	Mild	E2	Mild	E2	#REF!
604	CD	B3	L3	B1	L2	#REF!
605	UC	Moderate	E2	Moderate	E3	#REF!
606	CD	B1	L3	B1	L1	#REF!
607	UC	Moderate	E3	Moderate	E3	#REF!
608	CD	B1	L2	B1	L2	#REF!
609	UC	Moderate	E2	Moderate	E2	#REF!
610	UC	Mild	E2	Mild	E2	#REF!
611	UC	Moderate	E2	Moderate	E2	#REF!
612	CD	B1	L1	B1	L3	#REF!
613	CD	B3	L1	B3	L1	#REF!
614	CD	B1	L1+L4	B1	L1+L4	#REF!
615	UC		E2	Severe	E3	#REF!
616	UC	Mild	E2	Moderate	E3	#REF!
617	CD	B1	L2	B1	L2	#REF!
618	UC	Moderate	E2	Moderate	E2	#REF!
619	CD	B3	L3	B3	L3	#REF!
620	CD	B2	L1	B2	L1	#REF!
621	UC	Mild	E2			#REF!
622	CD	B1	L2	B1	L2	#REF!
623	UC	Moderate	E2	B1	L2	#REF!
624	UC	Moderate	E2	Severe	E3	#REF!
625	UC	Moderate	E2	Inaktív	E2	#REF!
626	CD	B1	L2	B2	L2	#REF!
627	UC	Moderate	E2	Moderate	E2	#REF!
628	CD	B2	L1	B2	L1	#REF!
629	CD	B1	L1	B1	L1	#REF!
630	UC	Moderate	E3	Moderate	E3	#REF!
631	UC		E3			#REF!
632	UC	Moderate	E2	Mild	E3	#REF!
633	UC		E2	Inaktív	E2	#REF!
634	UC	Mild	E2	Inaktív	E2	#REF!
635	UC	Mild	E2	Severe	E3	#REF!
636	CD	B3	L3	B3	L3	#REF!
637	CD	B3p	L1+L4			#REF!
638	UC	Severe	E3	Severe	E3	#REF!
639	UC	Moderate	E3	Moderate	E3	#REF!
640	UC	Mild	E2	Inaktív	E2	#REF!
641	CD	B2	L3	B2	L3	#REF!
642	UC	Mild	E2	Mild	E2	#REF!
643	CD	B2	L2	B2	L2	#REF!
644	CD	B2	L3	B1	L2	#REF!
645	UC	Moderate	E2	Moderate	E2	#REF!
646	CD	B1	L2	B1	L2	#REF!
647	CD	B3p	L2	B3p	L2	#REF!
648	CD	B3p	L2	B2	L2	#REF!
649	UC	Moderate	E3	Moderate	E2	#REF!
650	UC	Severe	E3			#REF!
651	UC	Moderate	E3	Moderate	E3	#REF!
652	CD	B3	L3	B3	L1	#REF!
653	CD	B1	L2	B1	L2	#REF!
654	UC	Inaktív	E2	Inaktív	E2	#REF!
655	UC	Moderate	E3	Moderate	E3	#REF!
656	UC	Mild	E2	Moderate	E2	#REF!
657	CD	B1	L3	B1	L3	#REF!
658	CD	B3	L2	B3p	L3	#REF!
659	CD	B1p	L1	B1	L3	#REF!
660	CD	B1p	E2	B1	L2	#REF!
661	UC	Moderate	E3	Inaktív	E3	#REF!
662	CD	B1	L2	B1	L2	#REF!
663	UC	Severe	E3	Severe	E3	#REF!
664	CD	B2	L2	B2p	L2	#REF!
665	CD	B1	E2	B3	L2	#REF!
666	CD	B2	L3	B2	L3	#REF!
667	CD	B1	L3	B1	L3	#REF!
668	UC	Mild	E2	Moderate	E3	#REF!
669	CD	B1	L1	B1	L1	#REF!
670	CD	B1p	L1	B1p		#REF!
671	UC	Inaktív	E2	Moderate	E2	#REF!
672	UC	Moderate	E2	Moderate	E3	#REF!
673	UC	Moderate	E2	Inaktív	E2	#REF!
674	CD	B1	L1	B1	L1	#REF!
675	CD	B3p	L3	B3p	L3	#REF!
676	UC	Moderate	E2	Inaktív	E2	#REF!
677	CD	B2	L3	B1	L2	#REF!
678	UC	Moderate	E3	Moderate	E3	#REF!
679	UC	Severe	E3	Severe	E3	#REF!
680	CD	B1	L3			#REF!
681	UC	Mild	E2	Severe	E3	#REF!
682	CD	B2	L3	B2	L3	#REF!
683	UC	Mild	E2	Severe	E3	#REF!
684	CD	B1	L1	B3	L1	#REF!
685	UC	Severe	E3	Severe	E3	#REF!
686	CD	B1	L1	B1	L1	#REF!
687	CD	B3p	L2	Moderate	L3	#REF!
688	CD	B2	L3	B2	L3	#REF!
689	CD	B2	L3	B1	L1	#REF!
690	CD	B1	L2+L4	B1	L2+L4	#REF!
691	UC	Moderate	E2	Severe	E3	#REF!
692	CD	B1	L3			#REF!
693	UC	Moderate	E2	Moderate	E2	#REF!
694	UC	Severe	E3	Inaktív	E3	#REF!
695	UC	Severe	E2	Moderate	E2	#REF!
696	UC	Mild	E2	Mild	E2	#REF!
697	UC	Mild	E2	Inaktív	E2	#REF!
698	UC	Mild	E3	Mild	E3	#REF!
699	CD	B2	L2			#REF!
700	CD	B3	L2	B3	L2	#REF!
701	UC	Mild	E2	Inaktív	E2	#REF!
702	UC		E3	Mild	E2	#REF!
703	CD	B3p	L3+L4	B3	L2	#REF!
704	CD	B1	L1	B3p	L3	#REF!
705	UC	Mild	E2	Moderate	E2	#REF!
706	UC	Moderate	E2	Moderate	E2	#REF!
707	UC	Severe	E2	Mild	E2	#REF!
708	CD	B2	L2	B2	L2	#REF!
709	CD	B1	L1			#REF!
710	CD	B3p	L2	B3p	L2	#REF!
711	UC	Mild	E2	Severe	E3	#REF!
712	UC	Mild	E2	Moderate	E2	#REF!
713	CD	B3	L2	B3p	L3	#REF!
714	UC	Inaktív	E2	Inaktív	E2	#REF!
715	UC	Mild	E2	Inaktív	E2	#REF!
716	UC	Severe	E3	Mild	E3	#REF!
717	CD	B2	L3	B2	L3	#REF!
718	UC	Moderate	E3	Moderate	E3	#REF!
719	UC	Mild	E2	Mild	E2	#REF!
720	UC	Mild	E2	Mild	E2	#REF!
721	CD	B2p	L3			#REF!
722	CD	B2	L2	B2	L2	#REF!
723	UC	Mild	E2	Severe	E3	#REF!
724	CD	B1	L1	B2	L1	#REF!
725	CD	B3p	L1	B3	L1	#REF!
726	CD	B2	L2	B2	L2	#REF!
727	CD	B1	L3	B1	L3	#REF!
728	UC	Moderate	E2	Moderate	E3	#REF!
729	UC	Moderate	E3	Inaktív		#REF!
730	CD	B1	L3	B1	L3	#REF!
731	UC	Mild	E2	Mild	E2	#REF!
732	CD	B1	L2	B1	L2	#REF!
733	CD	B1	L2	B1	L3	#REF!
734	CD	B1	L3	B1	L3	#REF!
735	CD	B3	L1	B3	L1	#REF!
736	CD	B3	L2	B3	L2	#REF!
737	UC	Mild	E2	Severe	E2	#REF!
738	UC	Mild	E2	Mild	E2	#REF!
739	CD	B2	L1	B2	L1	#REF!
740	UC	Mild	E2	B1	L2	#REF!
741	UC	Moderate	E3	Moderate	E2	#REF!
742	UC	Moderate	E3	Inaktív	E3	#REF!
743	UC	Moderate	E2	Inaktív	E2	#REF!
744	UC	Moderate	E3			#REF!
745	CD	B1	L2	B1	L2	#REF!
746	CD	B1	L3	B1	L3	#REF!
747	CD	B3p	L2	B3	L3	#REF!
748	UC	Moderate	E2	Moderate	E2	#REF!
749	UC	Moderate	E2	Moderate	E2	#REF!
750	UC	Moderate	E3	Moderate	E3	#REF!
751	UC	Mild	E2	Mild	E2	#REF!
752	UC	Moderate	E3	Moderate	E3	#REF!
753	CD	B1	L2	B3	L3	#REF!
754	CD	B2	L3	B1	L1	#REF!
755	CD	B3p	L2	B3p	L2	#REF!
756	UC	Moderate	E3	Moderate	E3	#REF!
757	CD	B3p	L3	B3p	L3	#REF!
758	UC	Moderate	E2	Inaktív	E2	#REF!
759	UC	Inaktív	E2	Moderate	E2	#REF!
760	CD	B1	L1	B1	L1	#REF!
761	CD	B3p	L2	B3p	L2	#REF!
762	UC	Moderate	E2	Moderate	E2	#REF!
763	UC	Moderate	E2	Severe	E2	#REF!
764	UC	B1	L3	B1	L3	#REF!
765	UC	Mild	E2	Mild	E2	#REF!
766	UC	Moderate	E2	Moderate	E2	#REF!
767	UC	Severe	E3	Severe	E3	#REF!
768	UC	Moderate	E2	Moderate	E2	#REF!
769	UC	Moderate	E2	Mild	E2	#REF!
770	UC	Moderate	E3	Moderate	E3	#REF!
771	UC	Mild	E3	Mild	E3	#REF!
772	UC	Mild	E2	Mild	E2	#REF!
773	CD	B3	L1	B3	L1	#REF!
774	UC	Moderate	E3	Moderate	E3	#REF!
775	CD	B1	L3	B1	L2	#REF!
776	CD	B1	L3	B1	L3	#REF!
777	UC	Moderate	E2	Inaktív		#REF!
778	UC	Severe	E3	Inaktív	E3	#REF!
779	CD	B2p	L2	B2p	L2	#REF!
780	UC	Mild	E3	Mild	E3	#REF!
781	UC	Mild	E3	Mild	E3	#REF!
782	CD	B3	L1	B3	L2	#REF!
783	UC	Moderate	E3	Inaktív	E3	#REF!
784	CD	B3p	L3	B3p	L3	#REF!
785	CD	B3	L1	B3	L1	#REF!
786	UC	Moderate	E3	Mild	E2	#REF!
787	CD	B3p	L2	B3p	L2	#REF!
788	CD	B2	L1	B2	L3	#REF!
789	CD	B1	L1	B2	L3	#REF!
790	UC	Moderate	E2	Inaktív	E2	#REF!
791	UC	Severe	E2	Severe	E3	#REF!
792	CD	B3p	L2	B3p	L2	#REF!
793	UC	Moderate	E2	Moderate	E2	#REF!
794	CD	B1	L1+L4	B1	L2	#REF!
795	CD	B2	L1	B2	L1	#REF!
796	CD	B3	L1	B3	L1	#REF!
797	UC	Severe	E3			#REF!
798	CD	B1	L3	B2	L1	#REF!
799	UC	Mild	E2	Mild	E2	#REF!
800	UC	Mild	E2	Moderate	E2	#REF!
801	UC	Moderate	E2	Inaktív	E2	#REF!
802	UC	Moderate	E2	Moderate	E2	#REF!
803	CD	B1	L1	B1	L1	#REF!
804	UC	Severe	E3	Severe	E3	#REF!
805	CD	B1	L3	B1	L3	#REF!
806	CD	B1	L2	B1	L2	#REF!
807	UC	Mild	E2	Mild	E2	#REF!
808	UC	Severe	E3	Inaktív	E3	#REF!
809	CD	B2	L3	B2	L3	#REF!
810	UC	Moderate	E3	Moderate	E3	#REF!
811	CD	B1	L2	B1	L2	#REF!
812	UC	Moderate	E2	Moderate	E2	#REF!
813	CD	Moderate	E2	Moderate	E3	#REF!
814	UC	Mild	E2	Mild	E2	#REF!
815	UC	Moderate	E3	Severe	E2	#REF!
816	CD	B1p	L3	B1p	L3	#REF!
817	CD	B3p	L2	B3p	L2	#REF!
818	CD	B3	L1	B3	L1	#REF!
819	CD	B1	L1	B2	L1	#REF!
820	CD	B3	L3	B3	L3	#REF!
821	UC	Moderate	E2	Moderate	E2	#REF!
822	CD	B1	E3	Severe	E3	#REF!
823	CD	Mild	L2	B2	L2	#REF!
824	CD	B3	L3	B3	L3	#REF!
825	CD	B2	L1	B2	L1	#REF!
826	UC	Mild	E2	Mild	E2	#REF!
827	UC	Moderate	E2	Moderate	E2	#REF!
828	UC	Mild	E2	Mild	E2	#REF!
829	UC	Moderate	E2			#REF!
830	CD	B3	L2	B3	L2	#REF!
831	UC		E2	Severe	E3	#REF!
832	UC	Moderate	E3	Moderate	E3	#REF!
833	CD	B1	L2	B1	L2	#REF!
834	CD	B3	L2	B3	L2	#REF!
835	CD	B1	L1	B1	L1	#REF!
836	CD	B3	L3	B2	L1	#REF!
837	UC	Mild	E2	Mild	E2	#REF!
838	UC	Severe	E3	Severe	E3	#REF!
839	UC	Mild	E2	Mild	E2	#REF!
840	CD	B3p	L1	B3p		#REF!
841	CD	B3p	L3	B3p	L3	#REF!
842	UC	Moderate	E2	Moderate	E2	#REF!
843	UC	Moderate	E2	Moderate	E2	#REF!
844	UC	Severe	E3	Severe	E3	#REF!
845	UC	Moderate	E3	Moderate	E3	#REF!
846	UC	Moderate	E2	Moderate	E2	#REF!
847	UC	Moderate	E2	Moderate	E2	#REF!
848	UC	Mild	E2	Mild	E2	#REF!
849	CD	B3	L2	B3	L2	#REF!
850	CD	B2	L1	B2	L1	#REF!
851	CD	B1	L2	B1	L2	#REF!
852	UC	Mild	E2	Mild	E2	#REF!
853	CD	B3p	L3	B3p	L3	#REF!
854	CD	B1	L2	B1	L2	#REF!
855	CD	B3p	L1			#REF!
856	CD	B3p	L3	B3p	L3	#REF!
857	UC		E2			#REF!
858	UC	Mild	E2	Mild	E2	#REF!
859	UC	Mild	E2	Mild	E2	#REF!
860	CD	B3	L2	B3	L2	#REF!
861	UC		E2			#REF!
862	UC	Mild	E3	Mild	E3	#REF!
863	UC	Moderate	E2	Moderate	E2	#REF!
864	CD	B3	L2	B3	L2	#REF!
865	CD	B2	L3	B2	L3	#REF!
866	CD	B3p	L3	B3p	L3	#REF!
867	UC	Moderate	E2	Moderate	E2	#REF!
868	CD	B3p	L2	B3p	L2	#REF!
869	CD	B3p	L2			#REF!
870	CD	Mild	E2	B1	L2	#REF!
871	UC		E2			#REF!
872	UC	Mild	E3	Mild	E2	#REF!
873	CD	B3p	L1			#REF!
874	CD	B1	L2	B1	L2	#REF!
875	UC	Severe	E2	Severe	E2	#REF!
876	CD	B3	L1	B3	L1	#REF!
877	CD	B1	L2	B1	L2	#REF!
878	UC	Mild	E2	Mild	E2	#REF!
879	UC	Inaktív	E2	Mild	E3	#REF!
880	CD	B1	L3	B1	L3	#REF!
881	CD	B3	L2	B3	L2	#REF!
882	CD	B1	L3	B1	L3	#REF!
883	UC	Moderate	E3	Moderate	E3	#REF!
884	CD	B3p	L3	B3p	L3	#REF!
885	CD	B3p	L1	B3p	L1	#REF!
886	CD	B2p	L1			#REF!
887	UC	Moderate	E3	Moderate	E3	#REF!
888	UC	Moderate	E3	Mild	E2	#REF!
889	CD	B3	L1	B3	L1	#REF!
890	UC	Moderate	E2	Moderate	E2	#REF!
891	UC	Severe	E3	Inaktív	E3	#REF!
892	UC	Mild	E3	Mild	E3	#REF!
893	UC	Mild	E2	Moderate	E3	#REF!
894	CD	B1	L3	B1	L3	#REF!
895	CD	B3p	L3	B3p	L3	#REF!
896	CD	B1	L3	B1	L3	#REF!
897	UC	Mild	E2	Moderate	E2	#REF!
898	CD	B1	L3	B2	L2	#REF!
899	CD	B3p	L3	B3p	L2	#REF!
900	CD	B2	L3	B1	L1	#REF!
901	UC		E2	Mild		#REF!
902	CD	B1	L2	B3p	L3	#REF!
903	UC	Moderate	E3	Moderate	E3	#REF!
904	CD	B1	L3	B2	L2	#REF!
905	CD	B3p	L3	B3p	L3	#REF!
906	CD	B1	L2	B1	L2	#REF!
907	CD	B1	L2	B1	L2	#REF!
908	CD	B2	L3	B2	L3	#REF!
909	CD	B1	L3	B1	L3	#REF!
910	CD	B1	L2	B1	L2	#REF!
911	UC	Severe	E2	Severe	E3	#REF!

## Sheet: surgeries
Type	CountOfID
CD	1
CD	1
CD	1
CD	1
CD	1
CD	1
CD	2
CD	1
CD	1
CD	2
CD	2
UC	1
CD	1
CD	1
CD	1
CD	3
CD	1
CD	1
CD	2
CD	4
UC	2
UC	4
CD	4
UC	1
UC	1
CD	3
CD	3
UC	1
UC	3
UC	2
CD	3
UC	3
UC	2
CD	2
UC	1
UC	4
CD	5
UC	2
CD	2
CD	3
UC	1
CD	2
UC	1
CD	1
CD	2
UC	4
CD	1
CD	4
UC	1
CD	2
CD	3
UC	2
UC	1
UC	2
CD	1
CD	1
CD	1
UC	1
CD	7
CD	1
CD	1
CD	4
UC	2
CD	1
CD	4
UC	3
CD	3
CD	2
CD	1
CD	2
CD	1
CD	4
UC	1
CD	1
CD	1
CD	1
CD	7
CD	2
CD	1
CD	2
CD	1
UC	1
CD	2
UC	2
UC	2
UC	1
CD	1
CD	8
CD	1
UC	1
CD	2
CD	2
CD	1
UC	2
CD	2
CD	3
UC	2
UC	3
CD	1
UC	3
CD	1
CD	1
UC	2
UC	1
CD	2
CD	7
CD	1
CD	1
CD	1
CD	1
UC	3
CD	4
CD	1
CD	1
CD	3
CD	1
CD	2
CD	1
CD	1
CD	3
CD	1
UC	4
CD	2
CD	2
CD	4
CD	1
CD	1
CD	7
CD	1
CD	5
CD	3
UC	2
CD	3
CD	2
UC	5
CD	1
CD	2
CD	1
CD	1
CD	1
UC	1
CD	4
CD	2
CD	1
CD	1
UC	1
UC	2
CD	1
UC	1
CD	4
CD	1
CD	2
UC	2
CD	1
UC	1
CD	2
CD	4
CD	2
CD	1
CD	3
CD	1
CD	2
CD	2
CD	1
UC	1
CD	3
UC	2
CD	1
UC	1
CD	5
CD	5
CD	3
UC	1
CD	1
CD	1
CD	1
CD	1
CD	1
UC	1
UC	1
CD	4
CD	3
CD	1
CD	2
UC	3
UC	2
CD	2
CD	1
CD	1
CD	1
CD	1
CD	1
CD	1
CD	2
CD	2
CD	2
CD	4
UC	1
CD	1
CD	2
CD	3
CD	2
UC	1
UC	1
UC	2
CD	1
CD	1
CD	3
CD	1
UC	1
CD	4
UC	3
UC	1
CD	1
CD	5
CD	2
CD	2
CD	1
CD	5
CD	2
CD	3
CD	1
UC	1
CD	2
CD	1
CD	1
CD	1
CD	1
CD	1
UC	3
CD	1
CD	5
CD	1
UC	1
CD	2
CD	1
CD	6
UC	2
CD	2
UC	1
CD	4
CD	2
CD	1
UC	2
CD	2
CD	2
CD	1
CD	1
CD	3
CD	2
CD	2
CD	7
CD	2
CD	1
CD	1
UC	4
UC	1
CD	4
CD	1
UC	2
UC	2
CD	1
CD	2
CD	1
UC	3
CD	1
CD	2
CD	1
CD	1
CD	1
CD	1
CD	3
CD	1
CD	1
UC	1
CD	1
CD	2
CD	1
CD	1
CD	1
UC	3
UC	1
CD	2
CD	1
CD	1
CD	1
CD	1
CD	1
CD	1
UC	1
CD	1
CD	1
CD	1
CD	1
CD	1
CD	1
CD	1
CD	1
CD	1
CD	1
CD	1
CD	1
UC	4
CD	1
UC	1

## Sheet: drugs
Type	6-MP	HUmira	Imuran	Inflectra	Medrol	remicade	SAndimmun	imuran_6mp	hummire_infectra_remicade
CD			Imuran					Imuran
UC						Remicade			Remicade
UC		Humira		Inflectra					HumiraInflectra
UC			Imuran	Inflectra				Imuran	Inflectra
UC			Imuran					Imuran
UC			Imuran	Inflectra				Imuran	Inflectra
CD		Humira							Humira
CD		Humira	Imuran					Imuran	Humira
CD			Imuran			Remicade		Imuran	Remicade
CD		Humira	Imuran					Imuran	Humira
CD		Humira							Humira
UC		Humira							Humira
CD		Humira							Humira
CD		Humira							Humira
CD		Humira	Imuran					Imuran	Humira
CD			Imuran	Inflectra				Imuran	Inflectra
CD			Imuran	Inflectra				Imuran	Inflectra
CD			Imuran	Inflectra				Imuran	Inflectra
CD				Inflectra	Medrol				Inflectra
CD		Humira	Imuran	Inflectra	Medrol			Imuran	HumiraInflectra
UC			Imuran	Inflectra	Medrol			Imuran	Inflectra
UC			Imuran	Inflectra				Imuran	Inflectra
CD		Humira			Medrol				Humira
CD				Inflectra					Inflectra
UC			Imuran	Inflectra	Medrol			Imuran	Inflectra
CD			Imuran	Inflectra				Imuran	Inflectra
CD		Humira	Imuran		Medrol	Remicade		Imuran	HumiraRemicade
UC				Inflectra	Medrol				Inflectra
UC			Imuran	Inflectra	Medrol			Imuran	Inflectra
UC			Imuran	Inflectra	Medrol			Imuran	Inflectra
CD			Imuran	Inflectra				Imuran	Inflectra
UC			Imuran					Imuran
CD		Humira	Imuran					Imuran	Humira
CD			Imuran	Inflectra				Imuran	Inflectra
CD			Imuran		Medrol			Imuran
UC			Imuran	Inflectra				Imuran	Inflectra
CD			Imuran					Imuran
UC				Inflectra	Medrol				Inflectra
CD				Inflectra					Inflectra
CD			Imuran					Imuran
CD				Inflectra	Medrol				Inflectra
UC				Inflectra	Medrol				Inflectra
CD		Humira	Imuran					Imuran	Humira
CD			Imuran					Imuran
CD			Imuran	Inflectra				Imuran	Inflectra
UC			Imuran		Medrol			Imuran
CD		Humira	Imuran					Imuran	Humira
UC			Imuran	Inflectra	Medrol			Imuran	Inflectra
UC				Inflectra					Inflectra
UC				Inflectra					Inflectra
UC					Medrol
UC			Imuran		Medrol			Imuran
UC		Humira	Imuran			Remicade		Imuran	HumiraRemicade
CD	6-MP	Humira				Remicade		6-MP	HumiraRemicade
CD			Imuran					Imuran
UC					Medrol	Remicade	Sandimmun Neoral		Remicade
UC		Humira	Imuran		Medrol			Imuran	Humira
UC			Imuran					Imuran
UC					Medrol
UC			Imuran					Imuran
UC			Imuran					Imuran
UC		Humira	Imuran		Medrol	Remicade		Imuran	HumiraRemicade
UC			Imuran					Imuran
UC						Remicade			Remicade
CD	6-MP	Humira			Medrol	Remicade		6-MP	HumiraRemicade
UC			Imuran		Medrol			Imuran
CD		Humira			Medrol	Remicade			HumiraRemicade
UC			Imuran		Medrol			Imuran
UC	6-MP							6-MP
CD			Imuran		Medrol	Remicade		Imuran	Remicade
CD						Remicade			Remicade
UC		Humira	Imuran		Medrol	Remicade		Imuran	HumiraRemicade
UC			Imuran		Medrol		Sandimmun Neoral	Imuran
UC			Imuran		Medrol			Imuran
UC	6-MP		Imuran		Medrol	Remicade		6-MPImuran	Remicade
CD			Imuran					Imuran
UC	6-MP							6-MP
UC		Humira							Humira
UC			Imuran					Imuran
UC			Imuran					Imuran
UC			Imuran		Medrol	Remicade	Sandimmun Neoral	Imuran	Remicade
UC			Imuran					Imuran
UC					Medrol	Remicade			Remicade
UC			Imuran					Imuran
CD			Imuran		Medrol			Imuran
UC					Medrol
CD		Humira	Imuran					Imuran	Humira
CD		Humira	Imuran					Imuran	Humira
UC			Imuran		Medrol			Imuran
UC					Medrol	Remicade			Remicade
CD		Humira				Remicade			HumiraRemicade
UC			Imuran					Imuran
CD			Imuran					Imuran
UC	6-MP				Medrol			6-MP
CD			Imuran					Imuran
UC			Imuran		Medrol			Imuran
UC		Humira							Humira
UC						Remicade			Remicade
UC	6-MP		Imuran		Medrol			6-MPImuran
CD			Imuran		Medrol			Imuran
UC			Imuran			Remicade		Imuran	Remicade
CD		Humira	Imuran		Medrol	Remicade		Imuran	HumiraRemicade
UC			Imuran					Imuran
CD			Imuran		Medrol			Imuran
UC			Imuran		Medrol		Sandimmun Neoral	Imuran
UC			Imuran					Imuran
CD			Imuran					Imuran
UC			Imuran		Medrol			Imuran
UC			Imuran		Medrol			Imuran
UC			Imuran					Imuran
UC			Imuran		Medrol			Imuran
UC			Imuran		Medrol			Imuran
UC						Remicade			Remicade
CD			Imuran		Medrol			Imuran
UC			Imuran		Medrol	Remicade		Imuran	Remicade
UC			Imuran		Medrol			Imuran
UC					Medrol		Sandimmun Neoral
UC			Imuran		Medrol			Imuran
CD			Imuran		Medrol			Imuran
CD						Remicade			Remicade
UC		Humira	Imuran		Medrol		Sandimmun Neoral	Imuran	Humira
CD			Imuran			Remicade		Imuran	Remicade
CD						Remicade			Remicade
UC			Imuran		Medrol	Remicade		Imuran	Remicade
UC			Imuran					Imuran
CD			Imuran			Remicade		Imuran	Remicade
UC			Imuran					Imuran
CD			Imuran					Imuran
CD		Humira							Humira
CD		Humira	Imuran		Medrol			Imuran	Humira
CD			Imuran					Imuran
CD			Imuran					Imuran
CD		Humira	Imuran		Medrol			Imuran	Humira
UC			Imuran					Imuran
CD		Humira	Imuran		Medrol			Imuran	Humira
CD	6-MP		Imuran					6-MPImuran
CD			Imuran					Imuran
CD		Humira			Medrol				Humira
CD			Imuran		Medrol			Imuran
CD			Imuran					Imuran
CD			Imuran					Imuran
CD			Imuran					Imuran
CD				Inflectra					Inflectra
CD			Imuran					Imuran
UC			Imuran					Imuran
CD	6-MP		Imuran					6-MPImuran
CD							Sandimmun Neoral
UC			Imuran		Medrol			Imuran
CD			Imuran		Medrol	Remicade		Imuran	Remicade
UC	6-MP							6-MP
CD		Humira	Imuran			Remicade		Imuran	HumiraRemicade
CD			Imuran					Imuran
UC			Imuran					Imuran
CD		Humira	Imuran		Medrol	Remicade		Imuran	HumiraRemicade
CD			Imuran					Imuran
UC			Imuran		Medrol			Imuran
CD	6-MP							6-MP
CD			Imuran					Imuran
CD			Imuran		Medrol			Imuran
UC			Imuran					Imuran
UC		Humira	Imuran		Medrol			Imuran	Humira
UC	6-MP				Medrol		Sandimmun Neoral	6-MP
CD					Medrol	Remicade	Sandimmun Neoral		Remicade
CD			Imuran					Imuran
UC					Medrol	Remicade			Remicade
CD			Imuran			Remicade		Imuran	Remicade
CD			Imuran		Medrol			Imuran
CD			Imuran					Imuran
UC	6-MP				Medrol			6-MP
UC					Medrol
CD			Imuran					Imuran
CD	6-MP				Medrol			6-MP
CD			Imuran					Imuran
CD		Humira			Medrol		Sandimmun Neoral		Humira
UC			Imuran		Medrol			Imuran
UC			Imuran					Imuran
UC			Imuran		Medrol			Imuran
UC			Imuran					Imuran
CD		Humira	Imuran		Medrol	Remicade		Imuran	HumiraRemicade
CD		Humira	Imuran		Medrol			Imuran	Humira
UC	6-MP	Humira			Medrol	Remicade		6-MP	HumiraRemicade
CD			Imuran					Imuran
UC						Remicade			Remicade
CD						Remicade			Remicade
UC					Medrol
UC	6-MP	Humira			Medrol			6-MP	Humira
UC			Imuran					Imuran
UC			Imuran					Imuran
UC					Medrol
CD		Humira	Imuran		Medrol			Imuran	Humira
CD			Imuran			Remicade		Imuran	Remicade
UC			Imuran					Imuran
UC					Medrol
UC			Imuran		Medrol			Imuran
CD			Imuran		Medrol	Remicade		Imuran	Remicade
UC			Imuran		Medrol		Sandimmun Neoral	Imuran
UC			Imuran					Imuran
UC			Imuran					Imuran
UC			Imuran					Imuran
UC			Imuran					Imuran
CD		Humira	Imuran		Medrol			Imuran	Humira
CD						Remicade			Remicade
CD	6-MP	Humira			Medrol	Remicade		6-MP	HumiraRemicade
CD			Imuran		Medrol			Imuran
CD	6-MP				Medrol			6-MP
UC			Imuran		Medrol		Sandimmun Neoral	Imuran
CD			Imuran		Medrol			Imuran
CD			Imuran					Imuran
UC			Imuran					Imuran
CD			Imuran					Imuran
UC					Medrol
UC		Humira	Imuran			Remicade		Imuran	HumiraRemicade
UC			Imuran			Remicade		Imuran	Remicade
UC					Medrol	Remicade			Remicade
CD		Humira							Humira
UC			Imuran					Imuran
CD						Remicade			Remicade
CD			Imuran		Medrol			Imuran
UC					Medrol
CD			Imuran					Imuran
UC			Imuran					Imuran
CD			Imuran					Imuran
UC					Medrol
CD			Imuran					Imuran
UC		Humira							Humira
CD					Medrol	Remicade			Remicade
CD			Imuran		Medrol			Imuran
UC	6-MP				Medrol			6-MP
UC			Imuran		Medrol	Remicade		Imuran	Remicade
CD			Imuran					Imuran
CD			Imuran					Imuran
CD			Imuran					Imuran
UC			Imuran					Imuran
CD			Imuran		Medrol	Remicade		Imuran	Remicade
UC			Imuran		Medrol			Imuran
UC			Imuran		Medrol			Imuran
CD			Imuran					Imuran
UC			Imuran		Medrol			Imuran
CD	6-MP	Humira	Imuran					6-MPImuran	Humira
CD			Imuran					Imuran
CD			Imuran					Imuran
CD	6-MP		Imuran		Medrol			6-MPImuran
CD			Imuran					Imuran
UC			Imuran					Imuran
CD		Humira	Imuran		Medrol			Imuran	Humira
UC					Medrol
CD			Imuran					Imuran
UC					Medrol
CD			Imuran					Imuran
UC						Remicade			Remicade
UC	6-MP		Imuran					6-MPImuran
CD		Humira	Imuran					Imuran	Humira
CD		Humira							Humira
CD			Imuran					Imuran
CD		Humira							Humira
UC			Imuran		Medrol		Sandimmun Neoral	Imuran
CD			Imuran		Medrol			Imuran
CD			Imuran		Medrol	Remicade		Imuran	Remicade
CD					Medrol
UC			Imuran		Medrol			Imuran
UC			Imuran		Medrol			Imuran
UC			Imuran					Imuran
CD			Imuran					Imuran
UC		Humira	Imuran		Medrol	Remicade		Imuran	HumiraRemicade
CD			Imuran		Medrol	Remicade		Imuran	Remicade
CD		Humira	Imuran		Medrol	Remicade		Imuran	HumiraRemicade
UC			Imuran					Imuran
UC			Imuran		Medrol		Sandimmun Neoral	Imuran
CD			Imuran					Imuran
CD			Imuran					Imuran
UC	6-MP				Medrol			6-MP
UC			Imuran		Medrol	Remicade		Imuran	Remicade
UC		Humira	Imuran		Medrol	Remicade	Sandimmun Neoral	Imuran	HumiraRemicade
UC			Imuran		Medrol			Imuran
CD		Humira	Imuran			Remicade		Imuran	HumiraRemicade
UC			Imuran					Imuran
UC						Remicade			Remicade
CD			Imuran			Remicade		Imuran	Remicade
UC		Humira		Inflectra	Medrol		Sandimmun Neoral		HumiraInflectra
CD		Humira	Imuran		Medrol			Imuran	Humira
UC	6-MP		Imuran		Medrol			6-MPImuran
CD			Imuran					Imuran
CD		Humira	Imuran					Imuran	Humira
CD	6-MP		Imuran					6-MPImuran
CD			Imuran					Imuran
CD						Remicade			Remicade
UC		Humira							Humira
CD			Imuran	Inflectra				Imuran	Inflectra
CD			Imuran					Imuran
UC					Medrol		Sandimmun Neoral
CD						Remicade			Remicade
CD			Imuran		Medrol			Imuran
CD					Medrol
CD		Humira				Remicade			HumiraRemicade
UC			Imuran		Medrol			Imuran
UC			Imuran		Medrol			Imuran
UC			Imuran		Medrol	Remicade		Imuran	Remicade
CD			Imuran		Medrol			Imuran
CD		Humira	Imuran					Imuran	Humira
CD			Imuran		Medrol	Remicade		Imuran	Remicade
CD		Humira	Imuran			Remicade		Imuran	HumiraRemicade
UC					Medrol
CD					Medrol
UC			Imuran					Imuran
CD			Imuran					Imuran
CD			Imuran					Imuran
UC			Imuran		Medrol			Imuran
CD	6-MP		Imuran			Remicade		6-MPImuran	Remicade
UC			Imuran		Medrol			Imuran
CD			Imuran		Medrol			Imuran
UC			Imuran		Medrol		Sandimmun Neoral	Imuran
UC	6-MP				Medrol	Remicade		6-MP	Remicade
UC			Imuran		Medrol	Remicade	Sandimmun Neoral	Imuran	Remicade
CD	6-MP	Humira	Imuran		Medrol	Remicade		6-MPImuran	HumiraRemicade
CD		Humira	Imuran		Medrol			Imuran	Humira
CD			Imuran					Imuran
UC			Imuran					Imuran
UC			Imuran		Medrol			Imuran
CD					Medrol	Remicade	Sandimmun Neoral		Remicade
UC			Imuran		Medrol		Sandimmun Neoral	Imuran
UC			Imuran		Medrol		Sandimmun Neoral	Imuran
UC			Imuran		Medrol			Imuran
UC	6-MP		Imuran					6-MPImuran
UC			Imuran					Imuran
CD			Imuran					Imuran
UC			Imuran					Imuran
CD			Imuran		Medrol			Imuran
UC			Imuran		Medrol			Imuran
UC			Imuran		Medrol			Imuran
CD		Humira			Medrol				Humira
UC			Imuran					Imuran
CD			Imuran					Imuran
CD						Remicade			Remicade
UC			Imuran					Imuran
CD			Imuran			Remicade		Imuran	Remicade
CD			Imuran		Medrol			Imuran
UC			Imuran			Remicade		Imuran	Remicade
CD	6-MP		Imuran			Remicade		6-MPImuran	Remicade
CD						Remicade			Remicade
CD			Imuran		Medrol			Imuran
UC			Imuran		Medrol		Sandimmun Neoral	Imuran
CD			Imuran			Remicade		Imuran	Remicade
CD		Humira	Imuran			Remicade	Sandimmun Neoral	Imuran	HumiraRemicade
UC			Imuran					Imuran
CD			Imuran		Medrol			Imuran
CD		Humira	Imuran		Medrol	Remicade		Imuran	HumiraRemicade
CD			Imuran			Remicade		Imuran	Remicade
CD			Imuran					Imuran
CD		Humira	Imuran		Medrol			Imuran	Humira
CD		Humira							Humira
UC			Imuran		Medrol			Imuran
CD			Imuran					Imuran
UC	6-MP		Imuran		Medrol	Remicade		6-MPImuran	Remicade
UC			Imuran			Remicade		Imuran	Remicade
CD			Imuran					Imuran
CD			Imuran		Medrol			Imuran
UC			Imuran		Medrol			Imuran
UC			Imuran		Medrol			Imuran
CD			Imuran		Medrol			Imuran
UC						Remicade			Remicade
UC			Imuran					Imuran
CD			Imuran					Imuran
CD			Imuran					Imuran
CD			Imuran					Imuran
UC		Humira							Humira
CD		Humira	Imuran			Remicade		Imuran	HumiraRemicade
CD			Imuran					Imuran
UC		Humira			Medrol	Remicade			HumiraRemicade
UC	6-MP		Imuran		Medrol			6-MPImuran
UC			Imuran					Imuran
CD			Imuran					Imuran
UC			Imuran					Imuran
CD			Imuran		Medrol			Imuran
CD		Humira	Imuran		Medrol			Imuran	Humira
UC	6-MP		Imuran					6-MPImuran
UC						Remicade	Sandimmun Neoral		Remicade
CD		Humira	Imuran					Imuran	Humira
UC						Remicade			Remicade
UC	6-MP							6-MP
CD						Remicade			Remicade
CD			Imuran					Imuran
CD		Humira	Imuran		Medrol	Remicade		Imuran	HumiraRemicade
CD			Imuran					Imuran
UC					Medrol
UC			Imuran		Medrol		Sandimmun Neoral	Imuran
CD			Imuran		Medrol			Imuran
CD			Imuran			Remicade		Imuran	Remicade
UC			Imuran		Medrol			Imuran
CD		Humira	Imuran					Imuran	Humira
UC					Medrol
CD			Imuran		Medrol			Imuran
UC			Imuran		Medrol			Imuran
CD			Imuran		Medrol			Imuran
UC			Imuran		Medrol			Imuran
CD			Imuran					Imuran
UC			Imuran			Remicade		Imuran	Remicade
UC					Medrol
CD		Humira	Imuran		Medrol	Remicade		Imuran	HumiraRemicade
UC			Imuran		Medrol			Imuran
UC			Imuran					Imuran
CD			Imuran			Remicade		Imuran	Remicade
CD		Humira	Imuran					Imuran	Humira
UC						Remicade			Remicade
UC						Remicade			Remicade
CD		Humira	Imuran					Imuran	Humira
CD	6-MP				Medrol	Remicade		6-MP	Remicade
CD			Imuran					Imuran
UC			Imuran		Medrol			Imuran
UC			Imuran		Medrol	Remicade		Imuran	Remicade
UC					Medrol
CD			Imuran					Imuran
UC					Medrol
CD			Imuran					Imuran
CD			Imuran			Remicade		Imuran	Remicade
UC			Imuran			Remicade		Imuran	Remicade
UC		Humira	Imuran		Medrol	Remicade		Imuran	HumiraRemicade
UC			Imuran		Medrol	Remicade		Imuran	Remicade
UC			Imuran					Imuran
UC	6-MP				Medrol	Remicade		6-MP	Remicade
CD			Imuran			Remicade		Imuran	Remicade
CD			Imuran					Imuran
UC					Medrol	Remicade			Remicade
CD			Imuran		Medrol			Imuran
CD			Imuran		Medrol			Imuran
UC			Imuran			Remicade		Imuran	Remicade
CD		Humira	Imuran					Imuran	Humira
CD			Imuran			Remicade		Imuran	Remicade
CD			Imuran					Imuran
UC					Medrol
UC			Imuran		Medrol		Sandimmun Neoral	Imuran
CD			Imuran					Imuran
CD			Imuran		Medrol			Imuran
CD	6-MP	Humira						6-MP	Humira
CD		Humira	Imuran					Imuran	Humira
CD			Imuran		Medrol	Remicade		Imuran	Remicade
CD		Humira	Imuran			Remicade		Imuran	HumiraRemicade
UC			Imuran					Imuran
UC			Imuran					Imuran
CD			Imuran			Remicade		Imuran	Remicade
CD			Imuran			Remicade		Imuran	Remicade
CD		Humira			Medrol	Remicade			HumiraRemicade
CD			Imuran			Remicade		Imuran	Remicade
UC			Imuran			Remicade		Imuran	Remicade
CD			Imuran			Remicade		Imuran	Remicade
UC			Imuran			Remicade		Imuran	Remicade
UC			Imuran					Imuran
CD			Imuran					Imuran
CD			Imuran					Imuran
UC			Imuran		Medrol	Remicade		Imuran	Remicade
CD	6-MP		Imuran		Medrol	Remicade		6-MPImuran	Remicade
UC			Imuran			Remicade		Imuran	Remicade
UC			Imuran			Remicade		Imuran	Remicade
CD			Imuran			Remicade		Imuran	Remicade
UC					Medrol		Sandimmun Neoral
CD			Imuran			Remicade		Imuran	Remicade
CD			Imuran		Medrol			Imuran
CD			Imuran		Medrol			Imuran
UC			Imuran		Medrol		Sandimmun Neoral	Imuran
CD			Imuran					Imuran
UC			Imuran		Medrol	Remicade	Sandimmun Neoral	Imuran	Remicade
UC			Imuran			Remicade		Imuran	Remicade
UC						Remicade			Remicade
UC	6-MP				Medrol	Remicade		6-MP	Remicade
CD			Imuran					Imuran
CD			Imuran			Remicade		Imuran	Remicade
UC			Imuran		Medrol			Imuran
UC			Imuran		Medrol			Imuran
CD			Imuran					Imuran
CD			Imuran		Medrol			Imuran
CD			Imuran					Imuran
UC			Imuran		Medrol	Remicade	Sandimmun Neoral	Imuran	Remicade
UC						Remicade			Remicade
CD			Imuran		Medrol			Imuran
CD			Imuran					Imuran
UC			Imuran		Medrol			Imuran
UC	6-MP				Medrol			6-MP
CD			Imuran					Imuran
CD			Imuran					Imuran
CD			Imuran					Imuran
CD			Imuran			Remicade		Imuran	Remicade
CD			Imuran			Remicade		Imuran	Remicade
CD		Humira	Imuran			Remicade		Imuran	HumiraRemicade
UC			Imuran		Medrol			Imuran
UC					Medrol
CD			Imuran		Medrol			Imuran
CD			Imuran					Imuran
CD			Imuran		Medrol	Remicade		Imuran	Remicade
CD			Imuran		Medrol			Imuran
CD			Imuran					Imuran
CD						Remicade			Remicade
UC		Humira	Imuran		Medrol		Sandimmun Neoral	Imuran	Humira
UC		Humira	Imuran		Medrol			Imuran	Humira
CD			Imuran					Imuran
UC		Humira	Imuran		Medrol	Remicade	Sandimmun Neoral	Imuran	HumiraRemicade
UC			Imuran			Remicade		Imuran	Remicade
UC						Remicade			Remicade
UC			Imuran					Imuran
UC			Imuran			Remicade		Imuran	Remicade
CD			Imuran		Medrol			Imuran
CD			Imuran			Remicade		Imuran	Remicade
CD						Remicade			Remicade
UC					Medrol
UC						Remicade			Remicade
UC			Imuran			Remicade		Imuran	Remicade
UC			Imuran		Medrol			Imuran
CD						Remicade			Remicade
CD		Humira	Imuran		Medrol			Imuran	Humira
CD			Imuran			Remicade		Imuran	Remicade
UC			Imuran		Medrol	Remicade		Imuran	Remicade
UC						Remicade			Remicade
CD	6-MP	Humira	Imuran		Medrol			6-MPImuran	Humira
CD			Imuran			Remicade		Imuran	Remicade
UC			Imuran		Medrol	Remicade		Imuran	Remicade
UC					Medrol	Remicade			Remicade
UC					Medrol
UC			Imuran		Medrol			Imuran
UC					Medrol
UC			Imuran		Medrol	Remicade		Imuran	Remicade
UC	6-MP		Imuran		Medrol			6-MPImuran
UC		Humira	Imuran			Remicade		Imuran	HumiraRemicade
CD			Imuran					Imuran
CD	6-MP		Imuran					6-MPImuran
UC			Imuran		Medrol	Remicade		Imuran	Remicade
CD						Remicade			Remicade
UC			Imuran		Medrol			Imuran
CD		Humira	Imuran		Medrol			Imuran	Humira
UC					Medrol	Remicade			Remicade
CD						Remicade			Remicade
CD			Imuran					Imuran
UC	6-MP		Imuran		Medrol			6-MPImuran
CD			Imuran			Remicade		Imuran	Remicade
CD			Imuran			Remicade		Imuran	Remicade
CD			Imuran					Imuran
UC					Medrol
CD			Imuran					Imuran
UC						Remicade			Remicade
CD			Imuran		Medrol	Remicade		Imuran	Remicade
CD			Imuran			Remicade		Imuran	Remicade
UC			Imuran		Medrol			Imuran
CD			Imuran					Imuran
UC						Remicade			Remicade
UC		Humira				Remicade			HumiraRemicade
CD			Imuran					Imuran
UC			Imuran		Medrol	Remicade	Sandimmun Neoral	Imuran	Remicade
CD			Imuran			Remicade		Imuran	Remicade
UC			Imuran					Imuran
CD		Humira			Medrol				Humira
UC			Imuran		Medrol			Imuran
CD		Humira	Imuran		Medrol			Imuran	Humira
UC						Remicade			Remicade
CD			Imuran			Remicade		Imuran	Remicade
UC				Inflectra	Medrol				Inflectra
CD		Humira	Imuran		Medrol			Imuran	Humira
CD						Remicade			Remicade
CD			Imuran					Imuran
CD		Humira							Humira
CD			Imuran			Remicade		Imuran	Remicade
UC					Medrol	Remicade			Remicade
CD			Imuran		Medrol	Remicade	Sandimmun Neoral	Imuran	Remicade
CD			Imuran		Medrol	Remicade		Imuran	Remicade
CD					Medrol	Remicade			Remicade
CD						Remicade			Remicade
UC			Imuran			Remicade		Imuran	Remicade
UC						Remicade			Remicade
CD			Imuran					Imuran
UC			Imuran		Medrol		Sandimmun Neoral	Imuran
UC			Imuran		Medrol			Imuran
CD			Imuran					Imuran
CD		Humira	Imuran			Remicade		Imuran	HumiraRemicade
CD			Imuran	Inflectra				Imuran	Inflectra
UC					Medrol
UC			Imuran		Medrol			Imuran
CD			Imuran		Medrol	Remicade		Imuran	Remicade
CD						Remicade			Remicade
UC						Remicade			Remicade
UC						Remicade			Remicade
UC			Imuran		Medrol	Remicade		Imuran	Remicade
UC						Remicade			Remicade
UC					Medrol	Remicade			Remicade
UC		Humira		Inflectra					HumiraInflectra
UC		Humira					Sandimmun Neoral		Humira
CD						Remicade			Remicade
CD		Humira							Humira
CD			Imuran					Imuran
CD			Imuran			Remicade		Imuran	Remicade
CD						Remicade			Remicade
CD		Humira							Humira
CD						Remicade			Remicade
UC			Imuran			Remicade		Imuran	Remicade
UC			Imuran			Remicade		Imuran	Remicade
CD						Remicade			Remicade
UC		Humira							Humira
UC			Imuran			Remicade		Imuran	Remicade
UC						Remicade			Remicade
CD		Humira							Humira
CD			Imuran			Remicade		Imuran	Remicade
UC						Remicade			Remicade
CD			Imuran			Remicade		Imuran	Remicade
CD		Humira							Humira
CD						Remicade			Remicade
UC		Humira							Humira
UC			Imuran			Remicade		Imuran	Remicade
CD		Humira							Humira
CD			Imuran			Remicade		Imuran	Remicade
UC					Medrol	Remicade			Remicade
CD						Remicade			Remicade
CD		Humira							Humira
UC			Imuran					Imuran
UC			Imuran					Imuran
CD			Imuran					Imuran
CD						Remicade			Remicade
CD					Medrol	Remicade			Remicade
UC		Humira							Humira
CD						Remicade			Remicade
CD						Remicade			Remicade
CD						Remicade			Remicade
UC					Medrol
UC			Imuran		Medrol			Imuran
CD			Imuran			Remicade		Imuran	Remicade
UC						Remicade			Remicade
UC			Imuran					Imuran
CD						Remicade			Remicade
CD						Remicade			Remicade
CD			Imuran	Inflectra	Medrol			Imuran	Inflectra
CD		Humira							Humira
CD						Remicade			Remicade
CD						Remicade			Remicade
CD						Remicade			Remicade
UC			Imuran		Medrol	Remicade		Imuran	Remicade
CD						Remicade			Remicade
CD						Remicade			Remicade
CD						Remicade			Remicade
CD			Imuran					Imuran
CD			Imuran			Remicade		Imuran	Remicade
CD						Remicade			Remicade
UC						Remicade			Remicade

## Sheet: ifx
Type	Drug	Regimen	Dose					Dose
UC	Remicade	mg/day	330.0000				Type		0.0000	200.0000	210.0000	215.0000	220.0000	225.0000	230.0000	235.0000	240.0000	245.0000	250.0000	260.0000	265.0000	270.0000	275.0000	280.0000	285.0000	290.0000	295.0000	30.0000	300.0000	305.0000	310.0000	315.0000	320.0000	325.0000	330.0000	335.0000	340.0000	345.0000	350.0000	355.0000	360.0000	365.0000	370.0000	375.0000	380.0000	385.0000	390.0000	395.0000	398.0000
CD	Remicade	mg/day	290.0000				UC																												1
CD	Remicade	mg/day	300.0000				CD																			1			1
CD	Remicade	mg/day	250.0000				CD												1										1
CD	Remicade	mg/day	300.0000				UC
UC	Remicade	mg/day	500.0000				CD																						1
UC	Remicade	mg/day	600.0000				UC										1		1
UC	Remicade	mg/day	635.0000				UC
CD	Remicade	mg/day	300.0000				UC																						1
UC	Remicade	mg/day	240.0000				CD			1									1
UC	Remicade	mg/day	250.0000				CD
UC	Remicade	mg/day	400.0000				CD												1				1	1					1
UC	Remicade	mg/day	500.0000				CD																										1	1	1
UC	Remicade	mg/day	300.0000				UC																						2
UC	Remicade	mg/day	400.0000				UC												1	1
CD	Remicade	mg/day	200.0000				UC																						1										1				1
CD	Remicade	mg/day	250.0000				UC																						1
CD	Remicade	mg/day	400.0000				UC												1										1
CD	Remicade	mg/day	250.0000				CD												1										1
CD	Remicade	mg/day	275.0000				UC																										1	1			1		1	1
CD	Remicade	mg/day	280.0000				UC															1							1
CD	Remicade	mg/day	300.0000				CD				1							1	1	1	1	1	1		1				1
CD	Remicade	mg/day	320.0000				UC
CD	Remicade	mg/day	325.0000				UC																																				1	1					1
CD	Remicade	mg/day	330.0000				CD
UC	Remicade	mg/2 hét	300.0000				CD																													1			1
UC	Remicade	mg/day	300.0000				CD							1			1	1	1
UC	Remicade	mg/day	250.0000				UC																							1	1			1					1
UC	Remicade	mg/day	260.0000				CD
UC	Remicade	mg/day	300.0000				CD																																					1		1	1	1
UC	Remicade	mg/day	350.0000				CD																						1
UC	Remicade	mg/day	370.0000				CD	1													1								1
UC	Remicade	mg/day	400.0000				CD																						1
UC	Remicade	mg/day	300.0000				UC
UC	Remicade	mg/day	400.0000				CD
UC	Remicade	mg/day	250.0000				CD												1										1
UC	Remicade	mg/day	300.0000				UC																						1
CD	Remicade	mg/day	250.0000				UC	1																					1								1				1
CD	Remicade	mg/day	300.0000				CD												1	1	1
UC	Remicade	mg/day	320.0000				CD																														1		1					1
UC	Remicade	mg/day	325.0000				CD																						1
UC	Remicade	mg/day	340.0000				CD																						1
UC	Remicade	mg/day	350.0000				CD																						1
UC	Remicade	mg/day	355.0000				UC																						1
UC	Remicade	mg/day	270.0000				UC																								1	1	1
UC	Remicade	mg/day	300.0000				UC																						1
CD	Remicade	mg/day	210.0000				CD													1		1
CD	Remicade	mg/day	245.0000				CD													1		1			1	1	1		1
CD	Remicade	mg/day	250.0000				UC															1							1
CD	Remicade	mg/day	260.0000				CD																						1
CD	Remicade	mg/day	265.0000				UC																					1								1
CD	Remicade	mg/day	270.0000				CD																		1				1		1	1
CD	Remicade	mg/day	275.0000				UC																						1
CD	Remicade	mg/day	285.0000				CD																						1
CD	Remicade	mg/day	300.0000				CD																						1
UC	Remicade	mg/day	600.0000				UC																																					1	1		1
UC	Remicade	mg/day	370.0000				UC																						1
UC	Remicade	mg/day	375.0000				CD
UC	Remicade	mg/day	398.0000				UC	1																					1								1
UC	Remicade	mg/day	400.0000				CD	1																					1					1				1	1
CD	Remicade	mg/day	830.0000				CD
CD	Remicade	mg/day	840.0000				CD																																				1	1	1
CD	Remicade	mg/day	335.0000				CD												1
CD	Remicade	mg/day	350.0000				UC																1	1					1
CD	Remicade	mg/day	225.0000				CD		1																				1
CD	Remicade	mg/day	240.0000				CD																						1
CD	Remicade	mg/day	245.0000				CD			1																			1
CD	Remicade	mg/day	250.0000				UC			1																			1
UC	Remicade	mg/day	305.0000				UC
UC	Remicade	mg/day	310.0000				CD																																1					1
UC	Remicade	mg/day	325.0000				CD															1	1						2	1			1	1
UC	Remicade	mg/day	350.0000				CD
UC	Remicade	mg/day	400.0000				CD																						1
UC	Remicade	mg/day	620.0000				UC
UC	Remicade	mg/day	630.0000				CD														1
UC	Remicade	mg/day	670.0000				CD																1						1
UC	Remicade	mg/day	700.0000				CD																						1	1		1
UC	Remicade	mg/day	730.0000				CD
CD	Remicade	mg/day	400.0000				CD																						1
CD	Remicade	mg/day	375.0000				CD
CD	Remicade	mg/day	385.0000				UC																						1
CD	Remicade	mg/day	390.0000				UC																						1
CD	Remicade	mg/day	395.0000				UC																												1
CD	Remicade	mg/day	405.0000				CD																						1
CD	Remicade	mg/day	420.0000				UC
CD	Remicade	mg/day	425.0000				UC																						1
CD	Remicade	mg/day	430.0000				UC
CD	Remicade	mg/hét	300.0000				CD			1			1						1										1
CD	Remicade	mg/hét	265.0000				CD
CD	Remicade	mg/day					CD																			1			1	1	1
CD	Remicade	mg/day	300.0000				UC
CD	Remicade	mg/day	570.0000				CD																										1		1	1
CD	Remicade	mg/day	580.0000				CD																																							1
CD	Remicade	mg/day	590.0000				UC																						1
CD	Remicade	mg/day	600.0000				UC																						1
CD	Remicade	mg/day	610.0000				CD																						1	1	1			1
CD	Remicade	mg/day	300.0000				UC																																							1
UC	Remicade	mg/day	500.0000				CD																															1	1	1	1
CD	Remicade	mg/day	530.0000				UC																						1
CD	Remicade	mg/day	250.0000				UC
CD	Remicade	mg/day	300.0000				UC							1		1	1	1	2										1
UC	Remicade	mg/day	300.0000				UC
UC	Remicade	mg/day					CD																						1				1
UC	Remicade	mg/day	300.0000				UC
UC	Remicade	mg/day	340.0000				UC																											1
UC	Remicade	mg/day	360.0000				CD	1
UC	Remicade	mg/day	400.0000				CD																						1
CD	Remicade	mg/day	250.0000				CD																						1										1
CD	Remicade	mg/day	260.0000				CD	2																															1						1
CD	Remicade	mg/day	265.0000				CD
CD	Remicade	mg/day	340.0000				CD
CD	Remicade	mg/day	350.0000				CD																						1
CD	Remicade	mg/day	375.0000				UC																						2			1		1	1	1
CD	Remicade	mg/day	400.0000				CD																						1			1	1
CD	Remicade	mg/day	425.0000				UC
CD	Remicade	mg/day	445.0000				UC
CD	Remicade	mg/day	450.0000				CD																																						1		1
CD	Remicade	mg/day	455.0000				UC
CD	Remicade	mg/day	495.0000				UC
CD	Remicade	mg/day	300.0000				CD
CD	Remicade	mg/day	300.0000				CD																			1			1
CD	Remicade	mg/day	400.0000				UC
CD	Remicade	mg/day	300.0000				UC																						1
CD	Remicade	mg/day	500.0000				UC
UC	Remicade	mg/day	300.0000				UC
UC	Remicade	mg/day	310.0000				CD															1							1	1				1					1				1				1
UC	Remicade	mg/day	315.0000				UC																						1
UC	Remicade	mg/day	320.0000				UC																						1
UC	Remicade	mg/day	300.0000				CD																																1			1
CD	Remicade	mg/day	260.0000				CD
CD	Remicade	mg/day	270.0000				CD
CD	Remicade	mg/day	510.0000				CD																											1		1				1
CD	Remicade	mg/day	260.0000				CD
CD	Remicade	mg/day	270.0000				UC																														1		1	1
CD	Remicade	mg/day	285.0000				UC	1												1			1
CD	Remicade	mg/day	290.0000				UC
CD	Remicade	mg/day	295.0000				UC							1	1	1	1
CD	Remicade	mg/day	300.0000				CD																													1		1
UC	Remicade	mg/day	270.0000				CD																																							1
UC	Remicade	mg/day	300.0000				UC																						1
CD	Remicade	mg/day	300.0000				UC	2																					1		1
UC	Remicade	mg/day	30.0000				CD																																				1	1		1
UC	Remicade	mg/day	335.0000				CD																						1										1			1
UC	Remicade	mg/day	400.0000				UC																																						1
CD	Remicade	mg/day	285.0000				UC																						1
CD	Remicade	mg/day	300.0000				CD																						1
CD	Remicade	mg/day	310.0000				UC																			1			1
CD	Remicade	mg/day	315.0000				UC	1																								1									1
UC	Remicade	mg/day	300.0000				UC
UC	Remicade	mg/day	400.0000				UC
CD	Remicade	mg/day	300.0000				UC																				1			1
CD	Remicade	mg/day	300.0000				CD																																		1
UC	Remicade	mg/day	375.0000				UC																			1
UC	Remicade	mg/day	380.0000				CD	1
UC	Remicade	mg/day	390.0000				CD																1
UC	Remicade	mg/day	400.0000				CD																																		1		1	1	1
UC	Remicade	mg/day	410.0000				UC																							1				1
UC	Remicade	mg/day	420.0000				CD																																				1	1			1
UC	Remicade	mg/day	300.0000				CD																																		1
CD	Remicade	mg/day	500.0000				UC																											1		1								1
UC	Remicade	mg/day					UC																												1		1
UC	Remicade	mg/day	300.0000				UC																						1		1	1		1
UC	Remicade	mg/day	340.0000				CD																											1						1	1	1		1
UC	Remicade	mg/day	680.0000				UC
CD	Remicade	mg/day					CD																														1		1		1
CD	Remicade	mg/day	300.0000				CD
CD	Remicade	mg/day	325.0000				CD																						1			1		1									1	1		1
CD	Remicade	mg/day	345.0000				UC																			1				1	1
CD	Remicade	mg/day	350.0000				CD
CD	Remicade	mg/day	700.0000				CD																1			1			1
CD	Remicade	mg/day	720.0000				CD														1	1		1
CD	Remicade	mg/day	740.0000				CD																													1						1
CD	Remicade	mg/day	750.0000				UC																											1	1
CD	Remicade	mg/day	420.0000				UC
CD	Remicade	mg/day	470.0000				CD																1			1
CD	Remicade	mg/day	505.0000				CD
CD	Remicade	mg/day	520.0000				CD																						1			1	1			1
CD	Remicade	mg/day	575.0000				UC																																					1
CD	Remicade		720.0000				UC																			1			1		1
CD	Remicade		770.0000				UC
CD	Remicade	mg/day	370.0000				UC													1
CD	Remicade	mg/day	375.0000				UC																						1
CD	Remicade	mg/day	380.0000				CD	1																																				1
CD	Remicade	mg/day	250.0000				CD																																				1					1
UC	Remicade	mg/day	275.0000				CD	1																																						1		1
UC	Remicade	mg/day	280.0000				CD
UC	Remicade	mg/day	300.0000				UC																	1			1							1
CD	Remicade		0.0000				UC																																		1	1		1		1
CD	Remicade	mg/day	300.0000				CD										1
CD	Remicade	mg/day	400.0000				UC													1						1			1
CD	Remicade	mg/day	410.0000				UC																			1					1
CD	Remicade	mg/day	420.0000				CD	1								1			1
CD	Remicade	mg/day	435.0000				UC																										1	1
CD	Remicade	mg/day	300.0000				CD																									1	1	1
CD	Remicade	mg/day	200.0000				CD																																1
CD	Remicade	mg/day	300.0000				UC															1		1
UC	Remicade	mg/day	200.0000				CD																																			1			1			1
UC	Remicade	mg/day	300.0000				UC																											1	1		1
UC	Remicade	mg/day	400.0000				CD
UC	Remicade	mg/day	500.0000				CD
CD	Remicade	mg/day	350.0000				CD												1	1					1	1
CD	Remicade	mg/day	375.0000				CD
CD	Remicade	mg/day	400.0000				CD
CD	Remicade	mg/day	425.0000				CD																																1								1
CD	Remicade	mg/day	465.0000				CD																																					1
CD	Remicade	mg/2 hét	270.0000				UC																																						1
CD	Remicade	mg/2 hét	275.0000				CD																			1				1
CD	Remicade	mg/2 hét	300.0000				CD																																1			1	1
CD	Remicade	mg/2 hét	305.0000				CD	1																																				1		1	1
CD	Remicade	mg/2 hét	320.0000				CD
CD	Remicade	mg/day	300.0000				CD																	1							1
CD	Remicade	mg/day	325.0000				UC			1	1	1	1
CD	Remicade	mg/day	610.0000				CD
CD	Remicade	mg/day	620.0000				CD						1						1				1
CD	Remicade	mg/day	640.0000				CD																																					1
CD	Remicade	mg/day	680.0000				CD																								1	1		1
CD	Remicade	mg/day	400.0000				CD															1			1				1
CD	Remicade	mg/day	415.0000				UC
CD	Remicade	mg/day	800.0000					16	1	5	2	1	3	3	1	3	5	3	18	9	5	10	10	6	5	14	3	1	82	10	12	11	10	21	8	9	8	3	18	5	9	7	10	18	8	9	7	4	1
CD	Remicade	mg/day	300.0000
UC	Remicade	mg/day	400.0000
CD	Remicade	mg/day	265.0000
CD	Remicade	mg/day	275.0000
CD	Remicade	mg/day	300.0000
CD	Remicade	mg/day	300.0000
CD	Remicade	mg/day	305.0000
CD	Remicade	mg/day	315.0000
CD	Remicade	mg/day	400.0000
CD	Remicade	mg/day	500.0000
CD	Remicade	mg/day	300.0000
CD	Remicade	mg/day	400.0000
UC	Remicade	mg/day	300.0000
UC	Remicade	mg/day	300.0000
UC	Remicade	mg/day	330.0000
CD	Remicade	mg/day	300.0000
UC	Remicade	mg/day	500.0000
UC	Remicade	mg/day	300.0000
UC	Remicade	mg/day	500.0000
CD	Remicade	mg/day	200.0000
CD	Remicade	mg/day	220.0000
CD	Remicade	mg/day	250.0000
CD	Remicade	mg/day	300.0000
CD	Remicade	mg/day	400.0000
CD	Remicade	mg/day	410.0000
CD	Remicade	mg/day	440.0000
CD	Remicade	mg/day	450.0000
CD	Remicade	mg/day	400.0000
CD	Remicade	mg/day	290.0000
CD	Remicade	mg/day	300.0000
CD	Remicade	mg/day	305.0000
CD	Remicade	mg/day	310.0000
UC	Remicade	mg/day	600.0000
CD	Remicade	mg/day	320.0000
CD	Remicade	mg/day	330.0000
CD	Remicade	mg/day	335.0000
CD	Remicade	mg/day	385.0000
CD	Remicade	mg/day	400.0000
UC	Remicade	mg/day	300.0000
UC	Remicade	mg/day	300.0000
CD	Remicade	mg/day	300.0000
CD	Remicade	mg/day	305.0000
CD	Remicade	mg/day	310.0000
CD	Remicade	mg/day	325.0000
UC	Remicade	mg/2 hét	400.0000
UC	Remicade	mg/day	385.0000
UC	Remicade	mg/day	400.0000
UC	Remicade	mg/day	800.0000
CD	Remicade	mg/day	345.0000
CD	Remicade	mg/day	350.0000
CD	Remicade	mg/day	355.0000
CD	Remicade	mg/day	360.0000
CD	Remicade	mg/day	400.0000
UC	Remicade	mg/day	300.0000
UC	Remicade	mg/day	500.0000
UC	Remicade	mg/2 hét	250.0000
UC	Remicade	mg/day	225.0000
UC	Remicade	mg/day	235.0000
UC	Remicade	mg/day	240.0000
UC	Remicade	mg/day	245.0000
UC	Remicade	mg/day	250.0000
UC	Remicade	mg/day	300.0000
UC	Remicade	mg/day	400.0000
CD	Remicade	mg/day	300.0000
CD	Remicade	mg/day	320.0000
UC	Remicade	mg/day	400.0000
UC	Remicade	mg/day	325.0000
UC	Remicade	mg/day	400.0000
CD	Remicade	mg/day
CD	Remicade	mg/day	400.0000
CD	Remicade	mg/day	430.0000
CD	Remicade	mg/day	440.0000
CD	Remicade	mg/day	445.0000
CD	Remicade	mg/day	450.0000
CD	Remicade	mg/day	890.0000
CD	Remicade	mg/day	900.0000
CD	Remicade	mg/day	300.0000
CD	Remicade	mg/day	600.0000
CD	Remicade	mg/day	300.0000
CD	Remicade	mg/day	350.0000
CD	Remicade
CD	Remicade	mg/day
CD	Remicade	mg/day	350.0000
CD	Remicade	mg/day	380.0000
CD	Remicade	mg/day	400.0000
CD	Remicade	mg/day	700.0000
CD	Remicade	mg/day	730.0000
CD	Remicade	mg/day	740.0000
CD	Remicade	mg/day	400.0000
CD	Remicade	mg/day	400.0000
CD	Remicade	mg/day	300.0000
UC	Remicade		300.0000
UC	Remicade	mg/day	300.0000
UC	Remicade	mg/day	315.0000
UC	Remicade	mg/day	325.0000
UC	Remicade	mg/day	330.0000
UC	Remicade	mg/day	335.0000
CD	Remicade	mg/day	300.0000
CD	Remicade	mg/day	315.0000
CD	Remicade	mg/day	320.0000
UC	Remicade	mg/day	400.0000
UC	Remicade	mg/day	400.0000
CD	Remicade	mg/day	380.0000
CD	Remicade	mg/day	390.0000
CD	Remicade	mg/day	400.0000
CD	Remicade	mg/day	425.0000
CD	Remicade	mg/day	435.0000
CD	Remicade	mg/day	750.0000
CD	Remicade	mg/day	800.0000
CD	Remicade	mg/day	840.0000
UC	Remicade	mg/day	400.0000
UC	Remicade	mg/day	500.0000
CD	Remicade	mg/day	400.0000
CD	Remicade	mg/day	440.0000
CD	Remicade	mg/day	450.0000
CD	Remicade	mg/day	290.0000
CD	Remicade	mg/day	300.0000
UC	Remicade	mg/day	400.0000
UC	Remicade	mg/day	300.0000
UC	Remicade	mg/day	400.0000
UC	Remicade	mg/day	405.0000
UC	Remicade	mg/day	410.0000
UC	Remicade	mg/day	415.0000
UC	Remicade	mg/day	425.0000
UC	Remicade	mg/day	430.0000
UC	Remicade	mg/day	450.0000
CD	Remicade	mg/day	270.0000
CD	Remicade	mg/day	300.0000
CD	Remicade	mg/day	305.0000
CD	Remicade	mg/day	325.0000
CD	Remicade	mg/day	350.0000
CD	Remicade	mg/day	370.0000
CD	Remicade	mg/day	390.0000
CD	Remicade	mg/day	400.0000
CD	Remicade	mg/day	690.0000
CD	Remicade	mg/day	740.0000
UC	Remicade	mg/day	300.0000
UC	Remicade	mg/day	300.0000
CD	Remicade	mg/day	350.0000
CD	Remicade	mg/day	365.0000
CD	Remicade	mg/day	500.0000
CD	Remicade	mg/day	400.0000
CD	Remicade	mg/day	720.0000
CD	Remicade	mg/day	325.0000
CD	Remicade	mg/day	335.0000
CD	Remicade	mg/day	355.0000
CD	Remicade	mg/day	400.0000
UC	Remicade	mg/day	340.0000
UC	Remicade	mg/day	350.0000
UC	Remicade	mg/day	355.0000
UC	Remicade	mg/day	400.0000
UC	Remicade	mg/day	750.0000
UC	Remicade	mg/day	830.0000
UC	Remicade	mg/day	850.0000
UC	Remicade	mg/day
UC	Remicade	mg/day	260.0000
UC	Remicade	mg/day	275.0000
UC	Remicade	mg/day	520.0000
UC	Remicade	mg/day	500.0000
UC	Remicade	mg/day	225.0000
UC	Remicade	mg/day	230.0000
UC	Remicade	mg/day	235.0000
UC	Remicade	mg/day	240.0000
UC	Remicade	mg/day	420.0000
UC	Remicade	mg/day	430.0000
UC	Remicade	mg/day	450.0000
UC	Remicade	mg/day	460.0000
CD	Remicade	mg/day	335.0000
CD	Remicade	mg/day	345.0000
CD	Remicade	mg/day	400.0000
CD	Remicade	mg/day	385.0000
CD	Remicade	mg/day	400.0000
UC	Remicade	mg/day	300.0000
UC	Remicade
UC	Remicade	mg/day
UC	Remicade	mg/day	300.0000
UC	Remicade	mg/day	310.0000
UC	Remicade	mg/day	620.0000
UC	Remicade	mg/day	640.0000
CD	Remicade	mg/day	370.0000
CD	Remicade	mg/day	375.0000
CD	Remicade	mg/day	385.0000
CD	Remicade	mg/day	400.0000
CD	Remicade	mg/day	300.0000
CD	Remicade	mg/day	350.0000
CD	Remicade	mg/day	365.0000
UC	Remicade	mg/day	380.0000
UC	Remicade	mg/day	300.0000
CD	Remicade	mg/day	300.0000
UC	Remicade	mg/day	290.0000
UC	Remicade	mg/day	300.0000
UC	Remicade	mg/day
UC	Remicade	mg/day	315.0000
UC	Remicade	mg/day	360.0000
UC	Remicade	mg/day	400.0000
UC	Remicade	mg/day	500.0000
UC	Remicade	mg/day	600.0000
UC	Remicade	mg/day	460.0000
UC	Remicade	mg/day	295.0000
UC	Remicade	mg/day	305.0000
CD	Remicade	mg/day	360.0000
UC	Remicade	mg/day	290.0000
CD	Remicade	mg/day
CD	Remicade	mg/day	430.0000
CD	Remicade	mg/day	450.0000
CD	Remicade	mg/day	920.0000
CD	Remicade	mg/day	275.0000
CD	Remicade	mg/day	360.0000
CD	Remicade	mg/day	370.0000
CD	Remicade	mg/day	375.0000
CD	Remicade	mg/day	380.0000
UC	Remicade	mg/day	305.0000
UC	Remicade	mg/day	325.0000
UC	Remicade	mg/day	610.0000
CD	Remicade	mg/day	370.0000
CD	Remicade	mg/day	375.0000
CD	Remicade	mg/day	390.0000
CD	Remicade	mg/day	415.0000
CD	Remicade	mg/day	430.0000
CD	Remicade	mg/day	450.0000
CD	Remicade	mg/day	480.0000
CD	Remicade	mg/day	360.0000
UC	Remicade	mg/day	325.0000
UC	Remicade	mg/day	335.0000
UC	Remicade	mg/day	375.0000
UC	Remicade	mg/day	330.0000
UC	Remicade	mg/day	340.0000
UC	Remicade	mg/day	300.0000
UC	Remicade	mg/day	310.0000
UC	Remicade	mg/day	315.0000
UC	Remicade	mg/day	325.0000
UC	Remicade	mg/day	400.0000
CD	Remicade	mg/day	325.0000
CD	Remicade	mg/day	355.0000
CD	Remicade	mg/day	360.0000
CD	Remicade	mg/day	365.0000
CD	Remicade	mg/day	375.0000
CD	Remicade	mg/day	400.0000
UC	Remicade	mg/day	400.0000
CD	Remicade	mg/day	340.0000
CD	Remicade	mg/day	350.0000
CD	Remicade	mg/day	360.0000
CD	Remicade	mg/day	410.0000
CD	Remicade	mg/day	300.0000
CD	Remicade	mg/day	315.0000
CD	Remicade	mg/day	325.0000
CD	Remicade	mg/day	370.0000
CD	Remicade	mg/day	375.0000
CD	Remicade	mg/day	385.0000
UC	Remicade	mg/day	290.0000
UC	Remicade	mg/day	305.0000
UC	Remicade	mg/day	310.0000
UC	Remicade	mg/day	680.0000
CD	Remicade	mg/day	485.0000
CD	Remicade	mg/day	490.0000
CD	Remicade	mg/day	515.0000
CD	Remicade	mg/day	525.0000
CD	Remicade	mg/day	530.0000
CD	Remicade	mg/day	275.0000
CD	Remicade	mg/day	290.0000
CD	Remicade	mg/day	300.0000
CD	Remicade	mg/day	265.0000
CD	Remicade	mg/day	270.0000
CD	Remicade	mg/day	280.0000
CD	Remicade	mg/day	335.0000
CD	Remicade	mg/day	365.0000
UC	Remicade	mg/day	325.0000
UC	Remicade	mg/day	330.0000
UC	Remicade	mg/day	450.0000
CD	Remicade	mg/day	275.0000
CD	Remicade	mg/day	290.0000
CD	Remicade	mg/day	425.0000
CD	Remicade	mg/day	450.0000
CD	Remicade	mg/day	460.0000
CD	Remicade	mg/day	300.0000
CD	Remicade	mg/day	315.0000
CD	Remicade	mg/day	320.0000
CD	Remicade	mg/day	335.0000
UC	Remicade	mg/day	375.0000
UC	Remicade	mg/day	290.0000
UC	Remicade	mg/day	300.0000
UC	Remicade	mg/day	310.0000
UC	Remicade	mg/day	460.0000
UC	Remicade	mg/day	470.0000
UC	Remicade	mg/day	480.0000
UC	Remicade	mg/day	260.0000
UC	Remicade	mg/day	300.0000
CD	Remicade	mg/day
CD	Remicade	mg/day	375.0000
CD	Remicade	mg/day	400.0000
CD	Remicade	mg/day	370.0000
CD	Remicade	mg/day	395.0000
CD	Remicade	mg/day	410.0000
CD	Remicade	mg/day	425.0000
CD	Remicade	mg/day
CD	Remicade	mg/day	385.0000
CD	Remicade	mg/day	395.0000
CD	Remicade	mg/day	600.0000
CD	Remicade	mg/day	625.0000
UC	Remicade	mg/day	280.0000
UC	Remicade	mg/day	295.0000
UC	Remicade	mg/day	325.0000
UC	Remicade	mg/day	360.0000
UC	Remicade	mg/day	365.0000
UC	Remicade	mg/day	375.0000
UC	Remicade	mg/day	385.0000
CD	Remicade	mg/day	240.0000
UC	Remicade	mg/day	260.0000
UC	Remicade	mg/day	290.0000
UC	Remicade	mg/day	300.0000
UC	Remicade	mg/day	290.0000
UC	Remicade	mg/day	310.0000
CD	Remicade	mg/day
CD	Remicade	mg/day	235.0000
CD	Remicade	mg/day	250.0000
UC	Remicade	mg/day	320.0000
UC	Remicade	mg/day	325.0000
CD	Remicade	mg/day	315.0000
CD	Remicade	mg/day	320.0000
CD	Remicade	mg/day	325.0000
CD	Remicade	mg/day	350.0000
CD	Remicade	mg/day	660.0000
UC	Remicade	mg/day	270.0000
UC	Remicade	mg/day	280.0000
CD	Remicade	mg/day	365.0000
CD	Remicade	mg/day	380.0000
CD	Remicade	mg/day	395.0000
CD	Remicade	mg/day	400.0000
CD	Remicade	mg/day	780.0000
UC	Remicade	mg/day	325.0000
UC	Remicade	mg/day	330.0000
UC	Remicade	mg/day	340.0000
CD	Remicade	mg/day	575.0000
CD	Remicade	mg/day	590.0000
CD	Remicade	mg/day	600.0000
CD	Remicade	mg/day	575.0000
CD	Remicade	mg/day	590.0000
CD	Remicade	mg/day	600.0000
CD	Remicade	mg/day	250.0000
CD	Remicade	mg/day	260.0000
CD	Remicade	mg/day	285.0000
CD	Remicade	mg/day	290.0000
CD	Remicade	mg/day	415.0000
CD	Remicade	mg/day	830.0000
CD	Remicade	mg/day	650.0000
CD	Remicade	mg/day	350.0000
CD	Remicade	mg/day	390.0000
CD	Remicade	mg/day	375.0000
CD	Remicade	mg/day	410.0000
CD	Remicade	mg/day	420.0000
UC	Remicade	mg/day	380.0000
CD	Remicade	mg/day	290.0000
CD	Remicade	mg/day	305.0000
CD	Remicade	mg/day	350.0000
CD	Remicade	mg/day	365.0000
CD	Remicade	mg/day	370.0000
CD	Remicade	mg/day
CD	Remicade	mg/day	375.0000
CD	Remicade	mg/day	385.0000
CD	Remicade	mg/day	390.0000
CD	Remicade	mg/day	465.0000
CD	Remicade	mg/day	280.0000
CD	Remicade	mg/day	310.0000
UC	Remicade	mg/day	200.0000
UC	Remicade	mg/day	210.0000
UC	Remicade	mg/day	215.0000
UC	Remicade	mg/day	220.0000
CD	Remicade	mg/day	415.0000
CD	Remicade	mg/day	435.0000
CD	Remicade	mg/day	860.0000
CD	Remicade	mg/day	220.0000
CD	Remicade	mg/day	250.0000
CD	Remicade	mg/day	275.0000
CD	Remicade	mg/day	375.0000
CD	Remicade	mg/day	310.0000
CD	Remicade	mg/day	315.0000
CD	Remicade	mg/day	325.0000
CD	Remicade	mg/day	270.0000
CD	Remicade	mg/day	285.0000
CD	Remicade	mg/day	300.0000
UC	Remicade	mg/day	500.0000
[truncated: 58 more columns]

## Sheet: ifx-ada
Type	Remicade-Humira1.	Remicade-Humira2.
CD	Remicade	Humira
UC	Remicade	Humira
CD	Remicade	Humira
UC	Remicade	Humira
CD	Remicade	Humira
CD	Remicade	Humira
UC	Remicade	Humira
CD	Remicade	Humira
CD	Remicade	Humira
CD	Remicade	Humira
CD	Remicade	Humira
CD	Remicade	Humira
UC	Remicade	Humira
CD	Remicade	Humira
UC	Remicade	Humira
UC	Remicade	Humira
CD	Remicade	Humira
UC	Remicade	Humira
CD	Remicade	Humira
CD	Remicade	Humira
CD	Remicade	Humira
CD	Remicade	Humira
CD	Remicade	Humira
CD	Remicade	Humira
CD	Remicade	Humira
UC	Remicade	Humira
CD	Remicade	Humira
CD	Remicade	Humira
UC	Remicade	Humira
CD	Remicade	Humira
CD	Remicade	Humira
CD	Remicade	Humira
UC	Remicade	Humira
UC	Remicade	Humira
UC	Remicade	Humira
CD	Remicade	Humira

## Sheet: eye
Eye
Y
Y
Y
Y
Y
Y
Y
Y
Y
Y
Y
Y
Y
Y
Y
Y
Y
Y
Y
Y
Y
Y
Y
Y
Y
Y
Y
Y
Y
Y
Y
Y
Y
Y
Y
Y
Y
Y
Y
Y
Y
Y
Y
Y
Y

## Sheet: skin
Skin
Y
Y
Y
Y
Y
Y
Y
Y
Y
Y
Y
Y
Y
Y
Y
Y
Y
Y
Y
Y
Y
Y
Y
Y
Y
Y
Y
Y
Y
Y
Y
Y
Y
Y
Y
Y
Y
Y
Y
Y
Y
Y
Y
Y
Y
Y
Y
Y
Y
Y
Y
Y
Y
Y
Y
Y
Y
Y
Y
Y
Y
Y
Y
Y
Y
Y
Y
Y
Y
Y
Y
Y
Y
Y
Y
Y
Y
Y
Y
Y
Y
Y
Y
Y
Y
Y
Y
Y
Y
Y
Y
Y
Y
Y
Y
Y
Y
Y
Y
Y
Y
Y
Y
Y
Y
Y
Y
Y
Y
Y
Y
Y
Y
Y
Y
Y
Y
Y
Y
Y
Y
Y
Y
Y
Y

## Sheet: joint
Joint
Y
Y
Y
Y
Y
Y
Y
Y
Y
Y
Y
Y
Y
Y
Y
Y
Y
Y
Y
Y
Y
Y
Y
Y
Y
Y
Y
Y
Y
Y
Y
Y
Y
Y
Y
Y
Y
Y
Y
Y
Y
Y
Y
Y
Y
Y
Y
Y
Y
Y
Y
Y
Y
Y
Y
Y
Y
Y
Y
Y
Y
Y
Y
Y
Y
Y
Y
Y
Y
Y
Y
Y
Y
Y
Y
Y
Y
Y
Y
Y
Y
Y
Y
Y
Y
Y
Y
Y
Y
Y
Y
Y
Y
Y
Y
Y
Y
Y
Y
Y
Y
Y
Y
Y
Y
Y
Y
Y
Y
Y
Y
Y
Y
Y
Y
Y
Y
Y
Y
Y
Y
Y
Y
Y
Y
Y
Y
Y
Y
Y
Y
Y
Y
Y
Y
Y
Y
Y
Y
Y
Y
Y
Y
Y
Y
Y
Y
Y
Y
Y
Y
Y
Y
Y
Y
Y
Y
Y
Y
Y
Y
Y
Y
Y
Y
Y
Y
Y
Y
Y
Y
Y
Y
Y
Y
Y
Y
Y
Y
Y
Y
Y
Y
Y
Y
Y
Y
Y
Y
Y
Y
Y
Y
Y
Y
Y
Y
Y
Y
Y
Y
Y
Y
Y
Y
Y
Y
Y
Y
Y
Y
Y
Y
Y
Y
Y
Y
Y
Y
Y
Y
Y
Y
Y
Y
Y
Y
Y
Y
Y
Y
Y
Y
Y
Y
Y
Y
Y
Y
Y
Y
Y
Y
Y
Y
Y
Y
Y
Y
Y
Y
Y
Y
Y
Y
Y
Y
Y
Y
Y
Y
Y
Y
Y
Y
Y
Y
Y
Y
Y
Y
Y
Y
Y
Y
Y
Y
Y
Y
Y
Y
Y
Y
Y
Y
Y
Y
Y
Y
Y
Y
Y
Y
Y
Y
Y
Y
Y
Y
Y
Y
Y
Y
Y
Y
Y
Y
Y
Y
Y
Y
Y
Y
Y
Y
Y
Y
Y
Y
Y
Y
Y
Y
Y
Y
Y
Y
Y
Y
Y
Y
Y
Y
Y
Y
Y
Y
Y
Y
Y
Y
Y
Y
Y
Y
Y
Y
Y
Y
Y
Y
Y
Y
Y
Y
Y
Y
Y
Y
Y
Y
Y
Y
Y
Y
Y
Y
Y
Y
Y
Y
Y
Y
Y
Y
Y
Y
Y
Y
Y
Y
Y
Y
Y
Y
Y
Y
Y
Y
Y
Y
Y
Y
Y
Y
Y
Y
Y
Y
Y
Y
Y
Y
Y
Y
Y
Y
Y
Y
Y
Y
Y
Y
Y
Y
Y
Y
Y
Y
Y
Y
Y
Y
Y
Y
Y
Y
Y
Y
Y
Y
Y
Y
Y
Y
Y
Y
Y
Y
Y
Y
Y
Y
Y
Y
Y
Y
Y
Y
Y
Y
Y
Y
Y
Y
Y
Y
Y
Y
Y
Y
Y
Y
Y
Y
Y
Y
Y
Y
Y
Y
Y
Y
Y
Y
Y
Y
Y
Y
Y
Y
Y
Y
Y
Y
Y
Y
Y
Y
Y
Y
Y
Y
Y
Y
Y
Y
Y
Y
Y
Y
Y
Y
Y
Y
Y
Y
Y
Y
Y
Y

[truncated: 1 more sheets: eye2]
